# Supplementary material for: Comparative proteomic analysis of unfermented cocoa beans reveals key metabolic differences between fine-flavor and bulk genotypes
Source: Front Plant Sci. 2025 Oct 10;16:1674701. doi: 10.3389/fpls.2025.1674701 (PMC12549638; doi:10.3389/fpls.2025.1674701)
Supplement: Supplementary file 2 [file Table1.xlsx]

## Sheet: Supplementary Table
Supplementary Table
The total identified proteins.
Total Proteins	Proteins with FDR < 1%	Proteins with FDR < 1% and minimum 1 peptides and 4 PSMs	Protein Groups	Peptides Groups	PSMs
4027	2105	1724	13930	171157	1771732

## Sheet: Table_S1
Checked	Protein FDR Confidence: Combined	Master	Accession	Description	Exp. q-value: Combined	Sum PEP (Posterior error probability) Score	Coverage [%]	# Peptides	# PSMs (Peptide Spectrum Matches)	# Unique Peptides	# Aas	Molecular Weight [kDa]	calc. pI	Score Sequest HT: Sequest HT	# Peptides (by Search Engine): Sequest HT	Biological Process	Cellular Component	Molecular Function	Pfam IDs	Entrez Gene ID	Gene ID	Gene Symbol	# Protein Pathway Groups	# Razor Peptides	Abundance Ratio: (EET19) / (CCN51)	Abundance Ratio: (P7) / (CCN51)	Abundance Ratio: (PA121) / (CCN51)	Abundance Ratio: (PA121) / (EET19)	Abundance Ratio: (EET19) / (P7)	Abundance Ratio: (PA121) / (P7)	Abundance Ratio (log2): (EET19) / (CCN51)	Abundance Ratio (log2): (P7) / (CCN51)	Abundance Ratio (log2): (PA121) / (CCN51)	Abundance Ratio (log2): (PA121) / (EET19)	Abundance Ratio (log2): (EET19) / (P7)	Abundance Ratio (log2): (PA121) / (P7)	Abundance Ratio P-Value: (EET19) / (CCN51)	Abundance Ratio P-Value: (P7) / (CCN51)	Abundance Ratio P-Value: (PA121) / (CCN51)	Abundance Ratio P-Value: (PA121) / (EET19)	Abundance Ratio P-Value: (EET19) / (P7)	Abundance Ratio P-Value: (PA121) / (P7)	Abundance Ratio Adj. P-Value: (EET19) / (CCN51)	Abundance Ratio Adj. P-Value: (P7) / (CCN51)	Abundance Ratio Adj. P-Value: (PA121) / (CCN51)	Abundance Ratio Adj. P-Value: (PA121) / (EET19)	Abundance Ratio Adj. P-Value: (EET19) / (P7)	Abundance Ratio Adj. P-Value: (PA121) / (P7)	Abundance Ratio Variability [%]: (EET19) / (CCN51)
FALSE	High	Master Protein	A0A061GGG2	(+)-delta-cadinene synthase OS=Theobroma cacao OX=3641 GN=TCM_030061 PE=4 SV=1	0	198.226	39	21	224	20	584	67	6.15	820.65	21	other metabolic processes		other molecular function	Pf01397, Pf03936		A0A061GGG2		0	1	0.343	11.473	0.439	1.435	0.027	0.038	-1.54	3.52	-1.19	0.52	-5.2	-4.71	0.000609399	4.17466e-11	0.0166966	0.51155	4.58522e-13	1e-17	0.00624807	6.78707e-10	0.142967	0.928273	5.62577e-12	1.78719e-16	53.09
	Checked	Protein Group ID	# Proteins	# Unique Peptides	# Peptides	# PSMs	Group Description	Found in Sample: [S10] F10: Sample, CCN51	Found in Sample: [S11] F11: Sample, CCN51	Found in Sample: [S12] F12: Sample, CCN51	Found in Sample: [S7] F7: Sample, EET19	Found in Sample: [S8] F8: Sample, EET19	Found in Sample: [S9] F9: Sample, EET19	Found in Sample: [S1] F1: Sample, P7	Found in Sample: [S2] F2: Sample, P7	Found in Sample: [S3] F3: Sample, P7	Found in Sample: [S4] F4: Sample, PA121	Found in Sample: [S5] F5: Sample, PA121	Found in Sample: [S6] F6: Sample, PA121
	FALSE	2060	1	20	21	224	[Master Protein] (+)-delta-cadinene synthase OS=Theobroma cacao OX=3641 GN=TCM_030061 PE=4 SV=1	High	High	High	High	High	High	High	High	High	High	High	High
		Checked	Confidence	Annotated Sequence	Modifications	Qvality PEP	Qvality q-value	# Protein Groups	# Proteins	# PSMs	Master Protein Accessions	Positions in Master Proteins	Modifications in Master Proteins	# Missed Cleavages	Theo. MH+ [Da]	Abundance Ratio: (EET19) / (CCN51)	Abundance Ratio: (P7) / (CCN51)	Abundance Ratio: (PA121) / (CCN51)	Abundance Ratio: (PA121) / (EET19)	Abundance Ratio: (EET19) / (P7)	Abundance Ratio: (PA121) / (P7)	Abundance Ratio Adj. P-Value: (EET19) / (CCN51)	Abundance Ratio Adj. P-Value: (P7) / (CCN51)	Abundance Ratio Adj. P-Value: (PA121) / (CCN51)	Abundance Ratio Adj. P-Value: (PA121) / (EET19)	Abundance Ratio Adj. P-Value: (EET19) / (P7)	Abundance Ratio Adj. P-Value: (PA121) / (P7)	Abundance Ratio Variability [%]: (EET19) / (CCN51)	Abundance Ratio Variability [%]: (P7) / (CCN51)	Abundance Ratio Variability [%]: (PA121) / (CCN51)	Abundance Ratio Variability [%]: (PA121) / (EET19)	Abundance Ratio Variability [%]: (EET19) / (P7)	Abundance Ratio Variability [%]: (PA121) / (P7)	Abundances (Grouped): CCN51	Abundances (Grouped): EET19	Abundances (Grouped): P7	Abundances (Grouped): PA121	Abundances (Grouped) CV [%]: CCN51	Abundances (Grouped) CV [%]: EET19	Abundances (Grouped) CV [%]: P7	Abundances (Grouped) CV [%]: PA121	Quan Info	Found in Sample: [S10] F10: Sample, CCN51	Found in Sample: [S11] F11: Sample, CCN51	Found in Sample: [S12] F12: Sample, CCN51	Found in Sample: [S7] F7: Sample, EET19	Found in Sample: [S8] F8: Sample, EET19	Found in Sample: [S9] F9: Sample, EET19	Found in Sample: [S1] F1: Sample, P7
		FALSE	High	[R].LLRQEGYFVPAGVFDR.[F]		1.78936e-06	0.000172895	1	2	14	A0A061GGG2	A0A061GGG2 [145-160]		1	1866.99	0.336	14.747	0.63	1.529	0.023	0.043	0.0704115	1.29763e-08	0.741529	0.90444	2.67999e-12	1.2905e-16	10.51	7.47	33.75	28.21	6.6	36.79	23.8	8	356.1	12.2	24.16	3.08	23.18	30.79		High	Peak Found	Peak Found	Not Found	Peak Found	High	High
		FALSE	High	[R].LGIDHHFQYEIDEVLQK.[Q]		7.39713e-09	0.000172895	1	2	27	A0A061GGG2	A0A061GGG2 [105-121]		0	2084.04	0.371	13.886	0.257	0.641	0.027	0.017	0.0695343	3.1091e-08	0.0154378	0.758719	3.03253e-09	1.2905e-16	11.04	18.11	52.71	61.47	7.54	67.12	25.8	9.6	358.6	6	28.17	24	21.12	51.85		High	Peak Found	High	High	Peak Found	High	High
		FALSE	High	[K].GLMELYEASQLAVEGEDILDGAREFSSQALK.[T]		8.36668e-09	0.000172895	1	1	17	A0A061GGG2	A0A061GGG2 [178-208]		1	3369.65	0.01	15.847	0.01		0.01	0.01	9.47864e-17	4.45217e-09	1.00965e-16		8.18243e-17	1.2905e-16		50.18					30.3		369.7		56.94		24.35			High	High	Peak Found	Not Found	Not Found	Not Found	High
		FALSE	High	[K].GLMELYEASQLAVEGEDILDGAR.[E]	1xOxidation [M3]	1.11026e-06	0.000172895	1	1	5	A0A061GGG2	A0A061GGG2 [178-200]		0	2495.2	0.01	3.682	0.01		0.01	0.01	9.47864e-17	0.0459808	1.00965e-16		8.18243e-17	1.2905e-16		31.67					73.3		326.7		28.04		25.08			Peak Found	Peak Found	Peak Found	Not Found	Not Found	Not Found	High
		FALSE	High	[K].GLMELYEASQLAVEGEDILDGAR.[E]		2.9568e-08	0.000172895	1	1	11	A0A061GGG2	A0A061GGG2 [178-200]		0	2479.2	0.38	14.788	0.362	0.913	0.026	0.024	0.0416778	1.2456e-08	0.164551	0.94855	5.82116e-12	1.2905e-16	24.79	33.85	27.29	9.83	19.08	18.21	24.2	9.2	357.8	8.8	25.35	9.87	19.18	9.33		High	High	High	Peak Found	Peak Found	Peak Found	High
		FALSE	High	[K].GLMELYEASQLAVEGEDILDGAREFSSQALK.[T]	1xOxidation [M3]	1.90302e-06	0.000172895	1	1	3	A0A061GGG2	A0A061GGG2 [178-208]		1	3385.65		100			0.01	0.01		1.09046e-16			8.18243e-17	1.2905e-16									400				31.29			Not Found	Not Found	Not Found	Not Found	Not Found	Not Found	High
		FALSE	High	[R].SGHPTITDEFRIEHANK.[L]		8.67029e-06	0.000172895	1	2	21	A0A061GGG2	A0A061GGG2 [61-77]		1	1951.96	0.257	12.65	0.442	1.708	0.02	0.035	0.00258568	1.15905e-07	0.295361	0.758043	1.27857e-10	1.2905e-16	24.96	29.61	41.18	31.45	9.33	40.35	28.1	7.2	355	9.7	29.1	18.1	18.88	23.82		High	High	High	Peak Found	Peak Found	Peak Found	High
		FALSE	High	[K].RVFREVGEDPLQALAMVDAIQR.[L]		4.79308e-06	0.000172895	1	1	5	A0A061GGG2	A0A061GGG2 [83-104]		2	2513.33	0.188	0.01	0.01	0.01	100		0.000171444	1.09046e-16	1.00965e-16	8e-17	8.18243e-17		39.98						348.4	51.6			28.69	40.18				High	High	High	High	High	Peak Found	Not Found
		FALSE	High	[R].NLLTNYQGTNGWINVLQELAK.[M]		1.71021e-07	0.000172895	1	1	10	A0A061GGG2	A0A061GGG2 [242-262]		0	2389.25	0.57	11.103	0.473	0.89	0.044	0.046	0.599409	6.75754e-07	0.34337	0.938136	2.30134e-09	1.2905e-16	23.45	54.9	23.31	23.58	0.94	40.8	26.6	15.2	344.7	13.5	22.09		39.9	24.54		Not Found	High	Peak Found	Not Found	Not Found	Peak Found	High
		FALSE	High	[K].MDFNIVQSLHQTEAIR.[I]		4.31156e-08	0.000172895	1	1	15	A0A061GGG2	A0A061GGG2 [263-278]		0	1901.95	0.799	8.183	1.787	2.531	0.088	0.226	0.832519	2.85155e-05	0.73356	0.197773	0.000232159	1.67926e-06	40.54	33.4	30.33	19.28	23.79	24.46	35.1	22	287.2	55.7	26.85	23.74	14.69	15.88		Peak Found	High	Peak Found	Peak Found	Peak Found	Peak Found	High
		FALSE	High	[K].MDFNIVQSLHQTEAIR.[I]	1xOxidation [M1]	1.25578e-06	0.000172895	1	1	16	A0A061GGG2	A0A061GGG2 [263-278]		0	1917.95	0.46	14.417	0.01	0.01	0.034	0.01	0.311753	1.80576e-08	1.00965e-16	8e-17	3.12609e-10	1.2905e-16	19.52	28.35			39.87		25.1	12.3	362.6		30.96	31.66	19.47			High	High	High	Peak Found	Peak Found	Peak Found	High
		FALSE	High	[K].QYMLSCTNGVHDYDLQEVSLR.[F]	1xCarbamidomethyl [C6]	8.67029e-06	0.000172895	1	1	6	A0A061GGG2	A0A061GGG2 [122-142]		0	2528.15		100			0.01	0.01		1.09046e-16			8.18243e-17	1.2905e-16									400				14.75			Not Found	Not Found	Not Found	Not Found	Not Found	Not Found	High
		FALSE	High	[R].EVGEDPLQALAMVDAIQR.[L]		2.39509e-05	0.000172895	1	1	2	A0A061GGG2	A0A061GGG2 [87-104]		0	1954.99																											No Quan Values	Not Found	High	Not Found	Not Found	Not Found	Not Found	Not Found
		FALSE	High	[R].DHRIVSTPLEHFGQR.[S]		0.000489431	0.000245209	1	1	4	A0A061GGG2	A0A061GGG2 [46-60]		1	1791.92	0.289	15.086	0.419	1.45	0.019	0.031	0.0305326	9.2767e-09	0.276812	0.96231	1.14156e-13	1.2905e-16	41.28	32.29	41.28	4.99	1.12	21.23	23.8	6.9	359.3	10	39.63		22.65	7.49		Peak Found	Peak Found	Peak Found	Not Found	Peak Found	Not Found	High
		FALSE	High	[R].IVSTPLEHFGQR.[S]		0.000825886	0.000245209	1	1	21	A0A061GGG2	A0A061GGG2 [49-60]		0	1383.74	0.274	10.399	0.401	1.59	0.021	0.036	0.000328721	1.57771e-06	0.23061	0.855587	2.39126e-10	1.2905e-16	51.82	19.95	32.33	39.36	26.1	18.94	33.4	7.4	347.3	11.8	23.57	45.2	9.64	17.29		High	High	High	High	Peak Found	High	High
		FALSE	High	[R].LLRQEGYFVPAGVFDRFK.[D]		0.00132042	0.000245209	1	2	6	A0A061GGG2	A0A061GGG2 [145-162]		2	2142.15		100			0.01	0.01		1.09046e-16			8.18243e-17	1.2905e-16									400				10.21			Not Found	Not Found	Not Found	Not Found	Not Found	Not Found	High
		FALSE	High	[K].TTLDQPYHK.[SR]		0.0061887	0.000406189	1	2	6	A0A061GGG2	A0A061GGG2 [225-233]		0	1102.55	0.196	12.745	0.464	2.036	0.019	0.035	1.5565e-05	1.04582e-07	0.299022	0.726336	1.45057e-14	1.2905e-16	44.91	64.43	24.44	45.56	127.84	69.18	27.9	5.5	355.7	10.9	19.76	73.3	84.9	26.6		High	Peak Found	High	Peak Found	Peak Found	Peak Found	High
		FALSE	High	[K].TWQSRELDQFSGR.[V]		0.00972744	0.000406189	1	1	3	A0A061GGG2	A0A061GGG2 [209-221]		1	1609.77		100			0.01	0.01		1.09046e-16			8.18243e-17	1.2905e-16									400				50.12			Not Found	Not Found	Not Found	Not Found	Not Found	Not Found	High
		FALSE	High	[K].QYMLSCTNGVHDYDLQEVSLR.[F]	1xCarbamidomethyl [C6]; 1xGln->pyro-Glu [N-Term]	0.0122359	0.000499072	1	1	1	A0A061GGG2	A0A061GGG2 [122-142]		0	2511.13																											No Quan Values	Not Found	Not Found	Not Found	Not Found	Not Found	Not Found	Not Found
		FALSE	High	[R].LWDDLGSAK.[D]		0.036132	0.0024853	2	3	3	A0A061GF49; A0A061GGG2	A0A061GF49 [83-91]; A0A061GGG2 [475-483]		0	1004.5	0.283	8.618	0.401	1.228	0.039	0.047	0.00889899	1.57039e-05	0.202282	0.964126	1.52873e-07	1.2905e-16	43.13	31.81	34.96	25.23	25.64	15.44	32.9	13.1	339.7	14.3	32.8	21.17	10.97	14.42	Shared	Peak Found	Peak Found	Peak Found	Peak Found	Peak Found	Peak Found	High
		FALSE	High	[R].ELDQFSGR.[V]		0.039517	0.00286817	1	1	16	A0A061GGG2	A0A061GGG2 [214-221]		0	951.453	0.26	13.204	0.388	1.493	0.021	0.031	0.0062619	6.3774e-08	0.160809	0.905796	2.77051e-13	1.2905e-16	11.61	37.2	18.04	20.54	31.64	31	34.7	9	342.9	13.4	19.02	14.1	22.54	22.49		High	High	High	High	Peak Found	Peak Found	High
		FALSE	High	[R].QEGYFVPAGVFDR.[F]		0.0475755	0.00362526	1	2	1	A0A061GGG2	A0A061GGG2 [148-160]		0	1484.72		100			0.01	0.01		1.09046e-16			8.18243e-17	1.2905e-16									400				4.22			Not Found	Not Found	Not Found	Not Found	Not Found	Not Found	Peak Found
		FALSE	High	[KR].EFSSQALK.[T]		0.0652308	0.0049393	1	2	7	A0A061GGG2	A0A061GGG2 [201-208]		0	909.468																											No Quan Values	Not Found	High	Not Found	Not Found	Not Found	Not Found	High
		FALSE	High	[R].WDYAATDRLPDYMK.[I]		0.0727292	0.00525611	1	1	2	A0A061GGG2	A0A061GGG2 [355-368]		1	1744.8		100			0.01	0.01		1.09046e-16			8.18243e-17	1.2905e-16									400				13.86			Not Found	Not Found	Not Found	Not Found	Not Found	Not Found	High
		FALSE	High	[R].ELDQFSGRVIK.[T]		0.0839788	0.00659009	1	1	2	A0A061GGG2	A0A061GGG2 [214-224]		1	1291.7	0.977	2.815	0.576	0.589	0.347	0.204	0.983019	0.275355	0.610986	0.579707	0.451274	8.46072e-05	19.75	44.08	27.38	10.17	44.53	44.08	74.5	72.8	209.8	42.9	20.26	9.68	46.37			Peak Found	Peak Found	Peak Found	Peak Found	Peak Found	Not Found	High
FALSE	High	Master Protein	A0A061GE63	(S)-2-hydroxy-acid oxidase OS=Theobroma cacao OX=3641 GN=TCM_029459 PE=3 SV=1	0	30.966	30	9	46	9	367	40.3	9.16	122.03	9	other metabolic processes;other biological processes	other cytoplasmic organelle	other molecular function	Pf01070		A0A061GE63		0	0	1.102	1.017	0.551	0.5	1.055	0.521	0.14	0.02	-0.86	-1	0.08	-0.94	0.728043	0.780661	0.0754822	0.0950393	0.732107	0.00583478	0.990426	0.96915	0.412363	0.461438	0.976142	0.053456	40.44
	Checked	Protein Group ID	# Proteins	# Unique Peptides	# Peptides	# PSMs	Group Description	Found in Sample: [S10] F10: Sample, CCN51	Found in Sample: [S11] F11: Sample, CCN51	Found in Sample: [S12] F12: Sample, CCN51	Found in Sample: [S7] F7: Sample, EET19	Found in Sample: [S8] F8: Sample, EET19	Found in Sample: [S9] F9: Sample, EET19	Found in Sample: [S1] F1: Sample, P7	Found in Sample: [S2] F2: Sample, P7	Found in Sample: [S3] F3: Sample, P7	Found in Sample: [S4] F4: Sample, PA121	Found in Sample: [S5] F5: Sample, PA121	Found in Sample: [S6] F6: Sample, PA121
	FALSE	1871	2	9	9	46	[Master Protein] (S)-2-hydroxy-acid oxidase OS=Theobroma cacao OX=3641 GN=TCM_029459 PE=3 SV=1	High	High	High	High	High	High	High	High	High	High	High	Peak Found
		Checked	Confidence	Annotated Sequence	Modifications	Qvality PEP	Qvality q-value	# Protein Groups	# Proteins	# PSMs	Master Protein Accessions	Positions in Master Proteins	Modifications in Master Proteins	# Missed Cleavages	Theo. MH+ [Da]	Abundance Ratio: (EET19) / (CCN51)	Abundance Ratio: (P7) / (CCN51)	Abundance Ratio: (PA121) / (CCN51)	Abundance Ratio: (PA121) / (EET19)	Abundance Ratio: (EET19) / (P7)	Abundance Ratio: (PA121) / (P7)	Abundance Ratio Adj. P-Value: (EET19) / (CCN51)	Abundance Ratio Adj. P-Value: (P7) / (CCN51)	Abundance Ratio Adj. P-Value: (PA121) / (CCN51)	Abundance Ratio Adj. P-Value: (PA121) / (EET19)	Abundance Ratio Adj. P-Value: (EET19) / (P7)	Abundance Ratio Adj. P-Value: (PA121) / (P7)	Abundance Ratio Variability [%]: (EET19) / (CCN51)	Abundance Ratio Variability [%]: (P7) / (CCN51)	Abundance Ratio Variability [%]: (PA121) / (CCN51)	Abundance Ratio Variability [%]: (PA121) / (EET19)	Abundance Ratio Variability [%]: (EET19) / (P7)	Abundance Ratio Variability [%]: (PA121) / (P7)	Abundances (Grouped): CCN51	Abundances (Grouped): EET19	Abundances (Grouped): P7	Abundances (Grouped): PA121	Abundances (Grouped) CV [%]: CCN51	Abundances (Grouped) CV [%]: EET19	Abundances (Grouped) CV [%]: P7	Abundances (Grouped) CV [%]: PA121	Quan Info	Found in Sample: [S10] F10: Sample, CCN51	Found in Sample: [S11] F11: Sample, CCN51	Found in Sample: [S12] F12: Sample, CCN51	Found in Sample: [S7] F7: Sample, EET19	Found in Sample: [S8] F8: Sample, EET19	Found in Sample: [S9] F9: Sample, EET19	Found in Sample: [S1] F1: Sample, P7
		FALSE	High	[R].QLDFVPATIMALEEVVK.[A]		0.000406896	0.000172895	1	1	11	A0A061GE63	A0A061GE63 [258-274]		0	1903.02	0.799	1.195	0.429	0.561	0.669	0.395	0.954915	0.998474	0.237282	0.493129	0.967619	0.0926365	63.97	59.66	23.33	23.54	23.82	26.04	127	93	129	51	50.93	28.46	25.51	10.31		High	High	High	High	High	High	High
		FALSE	High	[K].WLQTITSLPILVK.[G]		0.000741552	0.000245209	1	1	9	A0A061GE63	A0A061GE63 [218-230]		0	1511.92	0.929	0.881	0.01	0.01	1.054	0.01	0.99647	0.924732	1.00965e-16	8e-17	0.941059	1.2905e-16	32.43	23.84			22.05		151.2	124.1	124.7		25.36	12.46	16.61			High	High	High	High	High	High	High
		FALSE	High	[K].MAHPEGEYATAR.[A]		0.0200722	0.00101786	1	2	6	A0A061GE63	A0A061GE63 [83-94]		0	1332.6	1.175	1.009	0.477	0.329	1.392	0.469	0.950909	0.966896	0.379144	0.16553	0.765817	0.314828	23.37	39.33	44.05	28.31	19.44	29.69	122.2	136.8	95.9	45	30.2	9.02	19.06	22.98		High	High	Peak Found	High	Peak Found	High	Peak Found
		FALSE	High	[K].ISMPIMIAPTAMQK.[M]		0.0228317	0.00127688	1	2	3	A0A061GE63	A0A061GE63 [69-82]		0	1531.8	0.969	0.779	0.45	0.452	1.244	0.565	0.99647	0.840641	0.292984	0.344946	0.86383	0.556943	10.62	15.21	10.27	10.27	20.51	19.52	125.1	121.2	97.4	56.3	3.94	10.4	25.31	10.05		High	Peak Found	Not Found	High	Peak Found	Peak Found	Peak Found
		FALSE	High	[-].MEITNVTEYEAIAKEKLPK.[M]	1xAcetyl [N-Term]	0.0315743	0.00200842	1	1	1	A0A061GE63	A0A061GE63 [1-19]	A0A061GE63 1xAcetyl [N-Term]	2	2249.17																											No Quan Values	Not Found	High	Not Found	Not Found	Not Found	Not Found	Not Found
		FALSE	High	[K].NFEGLDLGK.[M]		0.0342886	0.00224399	1	2	5	A0A061GE63	A0A061GE63 [182-190]		0	992.505	1.179	1.041	0.563	0.477	1.275	0.608	0.930715	0.979943	0.540658	0.406318	0.870506	0.71001	19.35	33.74	22.26	16.48	24.31	20.88	109.1	128.6	100.9	61.4	25.68	2.87	21.14	12.35		High	Peak Found	Peak Found	High	High	Peak Found	High
		FALSE	High	[K].GVLTAEDAR.[L]		0.0543277	0.0041934	1	1	6	A0A061GE63	A0A061GE63 [231-239]		0	931.484	0.844	1.929	1.347	1.596	0.438	0.698	0.989773	0.76142	0.947751	0.866648	0.63147	0.847197	33.8	95.75	43.77	73.67	103.35	103.35	78.1	65.9	150.7	105.2	16.03	59.93	71.89	43.48		High	Peak Found	Peak Found	High	Peak Found	Peak Found	High
		FALSE	High	[R].LAIQAGAAGIIVSNHGAR.[Q]		0.0588933	0.00455723	1	1	2	A0A061GE63	A0A061GE63 [240-257]		0	1718.97	100	100	100	0.581	0.941	0.519	9.47864e-17	1.09046e-16	1.00965e-16	0.552333	0.990232	0.413861				7.99	16.38	0.29		148.1	165.9	86.1		7.61	12.33			Not Found	Not Found	Not Found	High	Peak Found	Not Found	Peak Found
		FALSE	High	[-].MEITNVTEYEAIAK.[E]	1xAcetyl [N-Term]	0.109092	0.00921175	1	1	3	A0A061GE63	A0A061GE63 [1-14]	A0A061GE63 1xAcetyl [N-Term]	0	1653.8	1.879	1.025	0.01	0.01	1.618	0.01	0.315758	0.976603	1.00965e-16	8e-17	0.6108	1.2905e-16	25.63	2.07			20.27		108.6	180.1	111.3		23.26	14.24				Peak Found	Peak Found	Peak Found	High	High	High	Not Found
FALSE	High	Master Protein	A0A061E172	1,2-alpha-L-fucosidases OS=Theobroma cacao OX=3641 GN=TCM_046716 PE=4 SV=1	0	22.447	12	6	40	6	843	93.5	5.91	132.05	6	other metabolic processes		other molecular function	Pf14498		A0A061E172		0	0	1.121	1.141	1.18	0.886	1.074	0.979	0.16	0.19	0.24	-0.17	0.1	-0.03	0.687551	0.96002	0.761097	0.684604	0.705772	0.915664	0.985019	0.992053	0.964206	0.959518	0.97131	0.992799	36.28
	Checked	Protein Group ID	# Proteins	# Unique Peptides	# Peptides	# PSMs	Group Description	Found in Sample: [S10] F10: Sample, CCN51	Found in Sample: [S11] F11: Sample, CCN51	Found in Sample: [S12] F12: Sample, CCN51	Found in Sample: [S7] F7: Sample, EET19	Found in Sample: [S8] F8: Sample, EET19	Found in Sample: [S9] F9: Sample, EET19	Found in Sample: [S1] F1: Sample, P7	Found in Sample: [S2] F2: Sample, P7	Found in Sample: [S3] F3: Sample, P7	Found in Sample: [S4] F4: Sample, PA121	Found in Sample: [S5] F5: Sample, PA121	Found in Sample: [S6] F6: Sample, PA121
	FALSE	2119	1	6	6	40	[Master Protein] 1,2-alpha-L-fucosidases OS=Theobroma cacao OX=3641 GN=TCM_046716 PE=4 SV=1	High	High	High	High	High	High	High	High	High	High	High	High
		Checked	Confidence	Annotated Sequence	Modifications	Qvality PEP	Qvality q-value	# Protein Groups	# Proteins	# PSMs	Master Protein Accessions	Positions in Master Proteins	Modifications in Master Proteins	# Missed Cleavages	Theo. MH+ [Da]	Abundance Ratio: (EET19) / (CCN51)	Abundance Ratio: (P7) / (CCN51)	Abundance Ratio: (PA121) / (CCN51)	Abundance Ratio: (PA121) / (EET19)	Abundance Ratio: (EET19) / (P7)	Abundance Ratio: (PA121) / (P7)	Abundance Ratio Adj. P-Value: (EET19) / (CCN51)	Abundance Ratio Adj. P-Value: (P7) / (CCN51)	Abundance Ratio Adj. P-Value: (PA121) / (CCN51)	Abundance Ratio Adj. P-Value: (PA121) / (EET19)	Abundance Ratio Adj. P-Value: (EET19) / (P7)	Abundance Ratio Adj. P-Value: (PA121) / (P7)	Abundance Ratio Variability [%]: (EET19) / (CCN51)	Abundance Ratio Variability [%]: (P7) / (CCN51)	Abundance Ratio Variability [%]: (PA121) / (CCN51)	Abundance Ratio Variability [%]: (PA121) / (EET19)	Abundance Ratio Variability [%]: (EET19) / (P7)	Abundance Ratio Variability [%]: (PA121) / (P7)	Abundances (Grouped): CCN51	Abundances (Grouped): EET19	Abundances (Grouped): P7	Abundances (Grouped): PA121	Abundances (Grouped) CV [%]: CCN51	Abundances (Grouped) CV [%]: EET19	Abundances (Grouped) CV [%]: P7	Abundances (Grouped) CV [%]: PA121	Quan Info	Found in Sample: [S10] F10: Sample, CCN51	Found in Sample: [S11] F11: Sample, CCN51	Found in Sample: [S12] F12: Sample, CCN51	Found in Sample: [S7] F7: Sample, EET19	Found in Sample: [S8] F8: Sample, EET19	Found in Sample: [S9] F9: Sample, EET19	Found in Sample: [S1] F1: Sample, P7
		FALSE	High	[R].EVFSEIVSAAEILGRK.[D]		0.000356998	0.000172895	1	1	12	A0A061E172	A0A061E172 [582-597]		1	1747.96	1	1.966	1.359	1.359	0.529	0.691	0.99647	0.734597	0.94989	0.938604	0.804364	0.843018	38.15	38.38	30.4	38.06	38.15	38.38	75.1	75.1	147.7	102.1	1.58	30.97	27.49	23.54		High	High	High	High	High	High	High
		FALSE	High	[K].LVDSGEYAEATK.[A]		0.000508629	0.000245209	1	1	15	A0A061E172	A0A061E172 [97-108]		0	1282.62	1.187	1.102	1.18	1.021	1.078	1.072	0.92153	0.990656	0.981575	0.987885	0.941059	0.957855	23.11	33.11	33.77	23.11	23.11	25.12	83.4	108	98.5	110.2	36.04	9.56	18.43	17.52		High	High	Peak Found	High	High	High	High
		FALSE	High	[R].YLLISSSRPGTQVSNLQGIWSK.[D]		0.00180991	0.000245209	1	1	5	A0A061E172	A0A061E172 [392-413]		0	2434.31	2.047	1.427	1.337	0.703	1.222	0.846	0.295239	0.956962	0.952003	0.77989	0.866325	0.987465	30.56	61.63	37.09	18.29	25.34	27.84	65.3	136.1	111.4	87.3	67.35	12.99	24.02	16.79		High	High	Peak Found	Peak Found	High	Peak Found	High
		FALSE	High	[K].VNYEAGGWVAHQVSDIWAK.[T]		0.00658042	0.000406189	1	1	5	A0A061E172	A0A061E172 [465-483]		0	2130.04	1.102	1	1.004	0.842	1.207	1.004	0.956203	0.963633	0.986431	0.938604	0.892325	0.98291	16.64	19.04	14.96	15.94	18.33	25.72	98.6	108.7	101.2	91.5	18.72	14.65	10.81	22.14		Peak Found	High	Peak Found	Peak Found	Peak Found	Peak Found	High
		FALSE	High	[R].DGSLMEWAQDFQDPDVHHR.[H]		0.0219836	0.00110349	1	1	1	A0A061E172	A0A061E172 [620-638]		0	2282.99																											No Quan Values	Not Found	Not Found	Not Found	Not Found	Not Found	Not Found	Not Found
		FALSE	High	[R].ELDLESATAAVK.[Y]		0.0981876	0.00820137	1	1	2	A0A061E172	A0A061E172 [146-157]		0	1246.65	1.12	0.939	1.123	0.836	1.431	1.094	0.964604	0.946895	0.994589	0.938604	0.73913	0.948984	35.43	29.17	31.1	39.46	46.55	15.45	90.8	122	85.3	102	34.6	32.71	13.39	7.89		Peak Found	Peak Found	Peak Found	Peak Found	Peak Found	High	Peak Found
FALSE	High	Master Protein	A0A061FZ71	1,3-beta-glucan synthase OS=Theobroma cacao OX=3641 GN=TCM_014552 PE=3 SV=1	0	6.983	2	2	7	1	1901	218.1	8.12	16.26	2	cell organization and biogenesis;other metabolic processes;other biological processes	plasma membrane;other membranes	other molecular function	Pf02364, Pf14288		A0A061FZ71		0	1	0.01	1.319	1.388	100	0.01	1.221	-6.64	0.4	0.47	6.64	-6.64	0.29	1e-17	0.730245	0.455408	1e-17	1e-17	0.335426	1.43785e-16	0.966232	0.950198	1.14984e-16	1.23946e-16	0.81673
	Checked	Protein Group ID	# Proteins	# Unique Peptides	# Peptides	# PSMs	Group Description	Found in Sample: [S10] F10: Sample, CCN51	Found in Sample: [S11] F11: Sample, CCN51	Found in Sample: [S12] F12: Sample, CCN51	Found in Sample: [S7] F7: Sample, EET19	Found in Sample: [S8] F8: Sample, EET19	Found in Sample: [S9] F9: Sample, EET19	Found in Sample: [S1] F1: Sample, P7	Found in Sample: [S2] F2: Sample, P7	Found in Sample: [S3] F3: Sample, P7	Found in Sample: [S4] F4: Sample, PA121	Found in Sample: [S5] F5: Sample, PA121	Found in Sample: [S6] F6: Sample, PA121
	FALSE	59	3	1	2	7	[Master Protein] 1,3-beta-glucan synthase OS=Theobroma cacao OX=3641 GN=TCM_014552 PE=3 SV=1	Not Found	Not Found	Not Found	Not Found	Not Found	Not Found	Peak Found	Not Found	Not Found	High	Peak Found	Peak Found
		Checked	Confidence	Annotated Sequence	Modifications	Qvality PEP	Qvality q-value	# Protein Groups	# Proteins	# PSMs	Master Protein Accessions	Positions in Master Proteins	Modifications in Master Proteins	# Missed Cleavages	Theo. MH+ [Da]	Abundance Ratio: (EET19) / (CCN51)	Abundance Ratio: (P7) / (CCN51)	Abundance Ratio: (PA121) / (CCN51)	Abundance Ratio: (PA121) / (EET19)	Abundance Ratio: (EET19) / (P7)	Abundance Ratio: (PA121) / (P7)	Abundance Ratio Adj. P-Value: (EET19) / (CCN51)	Abundance Ratio Adj. P-Value: (P7) / (CCN51)	Abundance Ratio Adj. P-Value: (PA121) / (CCN51)	Abundance Ratio Adj. P-Value: (PA121) / (EET19)	Abundance Ratio Adj. P-Value: (EET19) / (P7)	Abundance Ratio Adj. P-Value: (PA121) / (P7)	Abundance Ratio Variability [%]: (EET19) / (CCN51)	Abundance Ratio Variability [%]: (P7) / (CCN51)	Abundance Ratio Variability [%]: (PA121) / (CCN51)	Abundance Ratio Variability [%]: (PA121) / (EET19)	Abundance Ratio Variability [%]: (EET19) / (P7)	Abundance Ratio Variability [%]: (PA121) / (P7)	Abundances (Grouped): CCN51	Abundances (Grouped): EET19	Abundances (Grouped): P7	Abundances (Grouped): PA121	Abundances (Grouped) CV [%]: CCN51	Abundances (Grouped) CV [%]: EET19	Abundances (Grouped) CV [%]: P7	Abundances (Grouped) CV [%]: PA121	Quan Info	Found in Sample: [S10] F10: Sample, CCN51	Found in Sample: [S11] F11: Sample, CCN51	Found in Sample: [S12] F12: Sample, CCN51	Found in Sample: [S7] F7: Sample, EET19	Found in Sample: [S8] F8: Sample, EET19	Found in Sample: [S9] F9: Sample, EET19	Found in Sample: [S1] F1: Sample, P7
		FALSE	High	[K].VAGGNGEQVLSR.[D]		0.000885096	0.000245209	2	5	6	A0A061FZ71; A0A061GRD6	A0A061FZ71 [1441-1452]; A0A061GRD6 [1445-1456]		0	1186.62	0.01	1.319	1.388	100	0.01	0.982	9.47864e-17	0.979665	0.936218	8e-17	8.18243e-17	0.988115		19.1	26.71			31.07	102.5		135.2	162.2	9.92		19.21	25.44	Shared	Peak Found	High	Peak Found	Not Found	Not Found	Not Found	High
		FALSE	High	[K].STGNVEAQESTSELELR.[F]		0.0535346	0.0041934	1	3	1	A0A061FZ71	A0A061FZ71 [1112-1128]		0	1849.88		100	100	100	0.01	1.553		1.09046e-16	1.00965e-16	8e-17	8.18243e-17	0.590167						0.5			156.7	243.3				4.51		Not Found	Not Found	Not Found	Not Found	Not Found	Not Found	Peak Found
FALSE	High	Master Protein	A0A061GRD6	1,3-beta-glucan synthase OS=Theobroma cacao OX=3641 GN=TCM_040336 PE=3 SV=1	0	8.38	2	2	7	1	1622	186.7	8.12	15.68	2	cell organization and biogenesis;other metabolic processes;other biological processes	plasma membrane;other membranes	other molecular function	Pf02364, Pf14288		A0A061GRD6		0	0
	Checked	Protein Group ID	# Proteins	# Unique Peptides	# Peptides	# PSMs	Group Description	Found in Sample: [S10] F10: Sample, CCN51	Found in Sample: [S11] F11: Sample, CCN51	Found in Sample: [S12] F12: Sample, CCN51	Found in Sample: [S7] F7: Sample, EET19	Found in Sample: [S8] F8: Sample, EET19	Found in Sample: [S9] F9: Sample, EET19	Found in Sample: [S1] F1: Sample, P7	Found in Sample: [S2] F2: Sample, P7	Found in Sample: [S3] F3: Sample, P7	Found in Sample: [S4] F4: Sample, PA121	Found in Sample: [S5] F5: Sample, PA121	Found in Sample: [S6] F6: Sample, PA121
	FALSE	102	2	1	2	7	[Master Protein] 1,3-beta-glucan synthase OS=Theobroma cacao OX=3641 GN=TCM_040336 PE=3 SV=1	Not Found	Not Found	Not Found	Not Found	Not Found	Not Found	High	Not Found	Not Found	Not Found	Not Found	Not Found
		Checked	Confidence	Annotated Sequence	Modifications	Qvality PEP	Qvality q-value	# Protein Groups	# Proteins	# PSMs	Master Protein Accessions	Positions in Master Proteins	Modifications in Master Proteins	# Missed Cleavages	Theo. MH+ [Da]	Abundance Ratio: (EET19) / (CCN51)	Abundance Ratio: (P7) / (CCN51)	Abundance Ratio: (PA121) / (CCN51)	Abundance Ratio: (PA121) / (EET19)	Abundance Ratio: (EET19) / (P7)	Abundance Ratio: (PA121) / (P7)	Abundance Ratio Adj. P-Value: (EET19) / (CCN51)	Abundance Ratio Adj. P-Value: (P7) / (CCN51)	Abundance Ratio Adj. P-Value: (PA121) / (CCN51)	Abundance Ratio Adj. P-Value: (PA121) / (EET19)	Abundance Ratio Adj. P-Value: (EET19) / (P7)	Abundance Ratio Adj. P-Value: (PA121) / (P7)	Abundance Ratio Variability [%]: (EET19) / (CCN51)	Abundance Ratio Variability [%]: (P7) / (CCN51)	Abundance Ratio Variability [%]: (PA121) / (CCN51)	Abundance Ratio Variability [%]: (PA121) / (EET19)	Abundance Ratio Variability [%]: (EET19) / (P7)	Abundance Ratio Variability [%]: (PA121) / (P7)	Abundances (Grouped): CCN51	Abundances (Grouped): EET19	Abundances (Grouped): P7	Abundances (Grouped): PA121	Abundances (Grouped) CV [%]: CCN51	Abundances (Grouped) CV [%]: EET19	Abundances (Grouped) CV [%]: P7	Abundances (Grouped) CV [%]: PA121	Quan Info	Found in Sample: [S10] F10: Sample, CCN51	Found in Sample: [S11] F11: Sample, CCN51	Found in Sample: [S12] F12: Sample, CCN51	Found in Sample: [S7] F7: Sample, EET19	Found in Sample: [S8] F8: Sample, EET19	Found in Sample: [S9] F9: Sample, EET19	Found in Sample: [S1] F1: Sample, P7
		FALSE	High	[K].VAGGNGEQVLSR.[D]		0.000885096	0.000245209	2	5	6	A0A061FZ71; A0A061GRD6	A0A061FZ71 [1441-1452]; A0A061GRD6 [1445-1456]		0	1186.62	0.01	1.319	1.388	100	0.01	0.982	9.47864e-17	0.979665	0.936218	8e-17	8.18243e-17	0.988115		19.1	26.71			31.07	102.5		135.2	162.2	9.92		19.21	25.44	Shared	Peak Found	High	Peak Found	Not Found	Not Found	Not Found	High
		FALSE	High	[R].AADEIQDDDPNVAR.[I]		0.005349	0.000342638	1	2	1	A0A061GRD6	A0A061GRD6 [57-70]		0	1528.69																											No Quan Values	Not Found	Not Found	Not Found	Not Found	Not Found	Not Found	High
FALSE	High	Master Protein	A0A061F0Y6	1,4-alpha-glucan branching enzyme OS=Theobroma cacao OX=3641 GN=TCM_022491 PE=3 SV=1	0	31.645	19	9	39	9	882	100.6	5.22	145.8	9	other metabolic processes	other cell component	other molecular function	Pf00128, Pf02806, Pf02922		A0A061F0Y6		0	0	2.467	2.209	2.126	0.899	1.108	1.017	1.3	1.14	1.09	-0.15	0.15	0.02	0.00312234	0.054345	0.0561363	0.708246	0.658326	0.78333	0.0285279	0.358834	0.342876	0.966272	0.970721	0.965964	30.37
	Checked	Protein Group ID	# Proteins	# Unique Peptides	# Peptides	# PSMs	Group Description	Found in Sample: [S10] F10: Sample, CCN51	Found in Sample: [S11] F11: Sample, CCN51	Found in Sample: [S12] F12: Sample, CCN51	Found in Sample: [S7] F7: Sample, EET19	Found in Sample: [S8] F8: Sample, EET19	Found in Sample: [S9] F9: Sample, EET19	Found in Sample: [S1] F1: Sample, P7	Found in Sample: [S2] F2: Sample, P7	Found in Sample: [S3] F3: Sample, P7	Found in Sample: [S4] F4: Sample, PA121	Found in Sample: [S5] F5: Sample, PA121	Found in Sample: [S6] F6: Sample, PA121
	FALSE	2094	3	9	9	39	[Master Protein] 1,4-alpha-glucan branching enzyme OS=Theobroma cacao OX=3641 GN=TCM_022491 PE=3 SV=1	High	High	High	High	High	High	High	High	High	High	High	High
		Checked	Confidence	Annotated Sequence	Modifications	Qvality PEP	Qvality q-value	# Protein Groups	# Proteins	# PSMs	Master Protein Accessions	Positions in Master Proteins	Modifications in Master Proteins	# Missed Cleavages	Theo. MH+ [Da]	Abundance Ratio: (EET19) / (CCN51)	Abundance Ratio: (P7) / (CCN51)	Abundance Ratio: (PA121) / (CCN51)	Abundance Ratio: (PA121) / (EET19)	Abundance Ratio: (EET19) / (P7)	Abundance Ratio: (PA121) / (P7)	Abundance Ratio Adj. P-Value: (EET19) / (CCN51)	Abundance Ratio Adj. P-Value: (P7) / (CCN51)	Abundance Ratio Adj. P-Value: (PA121) / (CCN51)	Abundance Ratio Adj. P-Value: (PA121) / (EET19)	Abundance Ratio Adj. P-Value: (EET19) / (P7)	Abundance Ratio Adj. P-Value: (PA121) / (P7)	Abundance Ratio Variability [%]: (EET19) / (CCN51)	Abundance Ratio Variability [%]: (P7) / (CCN51)	Abundance Ratio Variability [%]: (PA121) / (CCN51)	Abundance Ratio Variability [%]: (PA121) / (EET19)	Abundance Ratio Variability [%]: (EET19) / (P7)	Abundance Ratio Variability [%]: (PA121) / (P7)	Abundances (Grouped): CCN51	Abundances (Grouped): EET19	Abundances (Grouped): P7	Abundances (Grouped): PA121	Abundances (Grouped) CV [%]: CCN51	Abundances (Grouped) CV [%]: EET19	Abundances (Grouped) CV [%]: P7	Abundances (Grouped) CV [%]: PA121	Quan Info	Found in Sample: [S10] F10: Sample, CCN51	Found in Sample: [S11] F11: Sample, CCN51	Found in Sample: [S12] F12: Sample, CCN51	Found in Sample: [S7] F7: Sample, EET19	Found in Sample: [S8] F8: Sample, EET19	Found in Sample: [S9] F9: Sample, EET19	Found in Sample: [S1] F1: Sample, P7
		FALSE	High	[R].TAVVYALVEDEPEAVGKPEPVQK.[I]		4.75633e-06	0.000172895	1	1	12	A0A061F0Y6	A0A061F0Y6 [835-857]		0	2468.29	2.931	2.301	2.059	0.768	1.138	0.966	0.0337595	0.538937	0.6176	0.829927	0.90238	0.998992	42.51	42.51	33.36	23.47	17.66	17.81	47.1	138.2	108.5	106.2	38.31	10.06	8.9	31.92		High	High	High	High	High	High	High
		FALSE	High	[K].IYEIDPTLLGFREHLDYR.[Y]		0.00226206	0.000245209	1	3	2	A0A061F0Y6	A0A061F0Y6 [165-182]		1	2250.16	2.34	2.143	2.344	1.002	1.092	1.094	0.134372	0.647127	0.280145	0.97913	0.933051	0.965008	21.19	18.78	12.24	18.54	21.19	16.67	51.1	119.6	109.5	119.8		24.02	18.46	9.32		Peak Found	Not Found	Not Found	Peak Found	Peak Found	Peak Found	Peak Found
		FALSE	High	[K].YGFMTSEHQYISRK.[N]		0.000970696	0.000245209	1	2	10	A0A061F0Y6	A0A061F0Y6 [738-751]		1	1746.83	2.114	2.211	2.24	1.159	0.897	1.014	0.189403	0.614206	0.475115	0.996417	0.984608	0.981017	19.38	22.29	19.08	19.55	18.54	25.6	52.6	111.3	124.1	112	15.49	9.45	18.29	11.85		Peak Found	High	Peak Found	High	High	High	High
		FALSE	High	[K].IETVEEEAEAVEELEPR.[K]		0.00803216	0.000406189	1	1	1	A0A061F0Y6	A0A061F0Y6 [858-874]		0	1971.94																											No Quan Values	Not Found	Not Found	Not Found	Not Found	Not Found	Not Found	Not Found
		FALSE	High	[K].FSVQAPGEIPYSGIYYDPQEEEKYVFKHPQPK.[R]		0.0151501	0.000865508	1	3	3	A0A061F0Y6	A0A061F0Y6 [295-326]		2	3770.84	100	100	100	2.471	0.38	0.904	9.47864e-17	1.09046e-16	1.00965e-16	0.50039	0.524647	0.994508				27.02	18.67	28.06		66.5	175.1	158.3		16.99		26.3		Not Found	Not Found	Not Found	Peak Found	High	High	Peak Found
		FALSE	High	[K].IETVEEEAEAVEELEPRKESEPLEG.[-]		0.0226596	0.00127688	1	1	5	A0A061F0Y6	A0A061F0Y6 [858-882]		2	2841.35																											No Quan Values	Not Found	Not Found	High	High	High	Not Found	High
		FALSE	High	[K].IVLDSDDPLFGGFNR.[L]		0.0255729	0.00170885	1	1	2	A0A061F0Y6	A0A061F0Y6 [792-806]		0	1664.83																											No Quan Values	Not Found	Not Found	Not Found	High	High	Not Found	Not Found
		FALSE	High	[R].IYESHVGMSSTEPIINTYANFRDDVLPR.[I]		0.069638	0.00525611	1	3	3	A0A061F0Y6	A0A061F0Y6 [333-360]		1	3224.57	3.768	1.951	2.126	0.564	1.919	1.025	0.00698685	0.739035	0.47603	0.674778	0.578296	0.975835	60.08	37.58	60.58	35.14	38.04	35.14	46.4	174.6	80.5	98.5	50.53	13.05	47.58	30.65		Peak Found	Peak Found	Peak Found	Peak Found	Peak Found	Peak Found	High
		FALSE	High	[R].SETGITYREWAPGAK.[S]		0.0798701	0.00625477	1	3	1	A0A061F0Y6	A0A061F0Y6 [215-229]		1	1665.82	2.489	0.01	1.684	0.676	100	100	0.113604	1.09046e-16	0.784	0.85103	8.18243e-17	1.2905e-16	0.03		21.02	18.41			77.3	192.5		130.2		9.57		16.45		Peak Found	Not Found	Not Found	Peak Found	Peak Found	High	Not Found
FALSE	High	Master Protein	A0A061FL89	1,4-alpha-glucan branching enzyme OS=Theobroma cacao OX=3641 GN=TCM_034384 PE=3 SV=1	0	84.627	30	17	125	17	886	99.7	5.17	351.21	17	other metabolic processes	other cell component	other molecular function	Pf00128, Pf02806, Pf02922		A0A061FL89		0	0	1.562	0.918	0.862	0.609	1.722	1.006	0.64	-0.12	-0.22	-0.72	0.78	0.01	0.139682	0.570831	0.578393	0.216914	0.17525	0.821771	0.59447	0.943561	0.958774	0.730896	0.732866	0.970621	33.92
	Checked	Protein Group ID	# Proteins	# Unique Peptides	# Peptides	# PSMs	Group Description	Found in Sample: [S10] F10: Sample, CCN51	Found in Sample: [S11] F11: Sample, CCN51	Found in Sample: [S12] F12: Sample, CCN51	Found in Sample: [S7] F7: Sample, EET19	Found in Sample: [S8] F8: Sample, EET19	Found in Sample: [S9] F9: Sample, EET19	Found in Sample: [S1] F1: Sample, P7	Found in Sample: [S2] F2: Sample, P7	Found in Sample: [S3] F3: Sample, P7	Found in Sample: [S4] F4: Sample, PA121	Found in Sample: [S5] F5: Sample, PA121	Found in Sample: [S6] F6: Sample, PA121
	FALSE	199	5	17	17	125	[Master Protein] 1,4-alpha-glucan branching enzyme OS=Theobroma cacao OX=3641 GN=TCM_034384 PE=3 SV=1	High	High	High	High	High	High	High	High	High	High	High	High
		Checked	Confidence	Annotated Sequence	Modifications	Qvality PEP	Qvality q-value	# Protein Groups	# Proteins	# PSMs	Master Protein Accessions	Positions in Master Proteins	Modifications in Master Proteins	# Missed Cleavages	Theo. MH+ [Da]	Abundance Ratio: (EET19) / (CCN51)	Abundance Ratio: (P7) / (CCN51)	Abundance Ratio: (PA121) / (CCN51)	Abundance Ratio: (PA121) / (EET19)	Abundance Ratio: (EET19) / (P7)	Abundance Ratio: (PA121) / (P7)	Abundance Ratio Adj. P-Value: (EET19) / (CCN51)	Abundance Ratio Adj. P-Value: (P7) / (CCN51)	Abundance Ratio Adj. P-Value: (PA121) / (CCN51)	Abundance Ratio Adj. P-Value: (PA121) / (EET19)	Abundance Ratio Adj. P-Value: (EET19) / (P7)	Abundance Ratio Adj. P-Value: (PA121) / (P7)	Abundance Ratio Variability [%]: (EET19) / (CCN51)	Abundance Ratio Variability [%]: (P7) / (CCN51)	Abundance Ratio Variability [%]: (PA121) / (CCN51)	Abundance Ratio Variability [%]: (PA121) / (EET19)	Abundance Ratio Variability [%]: (EET19) / (P7)	Abundance Ratio Variability [%]: (PA121) / (P7)	Abundances (Grouped): CCN51	Abundances (Grouped): EET19	Abundances (Grouped): P7	Abundances (Grouped): PA121	Abundances (Grouped) CV [%]: CCN51	Abundances (Grouped) CV [%]: EET19	Abundances (Grouped) CV [%]: P7	Abundances (Grouped) CV [%]: PA121	Quan Info	Found in Sample: [S10] F10: Sample, CCN51	Found in Sample: [S11] F11: Sample, CCN51	Found in Sample: [S12] F12: Sample, CCN51	Found in Sample: [S7] F7: Sample, EET19	Found in Sample: [S8] F8: Sample, EET19	Found in Sample: [S9] F9: Sample, EET19	Found in Sample: [S1] F1: Sample, P7
		FALSE	High	[R].LAMAIPDKWIDYLK.[N]		0.000224966	0.000172895	1	5	14	A0A061FL89	A0A061FL89 [503-516]		1	1676.91	1.448	1.469	1.044	0.723	0.872	0.701	0.791922	0.932654	0.983036	0.815302	0.996353	0.840263	7.15	37.06	3.44	7.92	21.47	37.1	80.4	118.9	118.1	82.7	3.33	22.99	27.98	2.94		High	High	High	High	High	High	High
		FALSE	High	[R].VGHDVDHFTSPEGIPGVPETNFNNRPNSFIVLSPAR.[T]		4.20111e-05	0.000172895	1	3	15	A0A061FL89	A0A061FL89 [731-766]		0	3916.94	0.185	0.973	0.933	4.605	0.239	1.101	5.98384e-06	0.967436	0.972208	0.041755	0.191984	0.959592	37.24	53.55	34.82	45.43	47.08	22.75	149.6	25.6	107	117.8	26.99	38.03	26.29	12.96		Peak Found	High	High	High	Peak Found	High	High
		FALSE	High	[K].QENTEESASVVDVMETK.[S]		2.49144e-06	0.000172895	1	1	5	A0A061FL89	A0A061FL89 [800-816]		0	1895.85																											No Quan Values	High	Not Found	Not Found	High	High	High	Not Found
		FALSE	High	[R].EWAPAAQEAQVIGDFNGWDGSNHK.[M]		0.000449707	0.000172895	1	5	5	A0A061FL89	A0A061FL89 [152-175]		0	2627.19	2.082	0.913	0.898	0.56	2.236	0.984	0.208136	0.93446	0.961146	0.507313	0.422861	0.986242	4.56	5.12	41.35	55.66	10.62	39.94	81.7	170.2	74.6	73.4		38.34	4.88	37.99		Not Found	Not Found	Peak Found	High	High	High	Not Found
		FALSE	High	[K].CISYAESHDQAIVGDK.[T]	1xCarbamidomethyl [C1]	0.000252497	0.000172895	1	5	4	A0A061FL89	A0A061FL89 [541-556]		0	1792.82	1.466	1.914	1.515	1.033	0.766	0.792	0.682952	0.784889	0.896655	0.989415	0.982269	0.961343	33.55	34.49	34.49	4.11	4.11	0	67.9	99.5	129.9	102.8	32.05	3.92				High	High	Peak Found	High	Peak Found	Peak Found	High
		FALSE	High	[R].VALDSDAWEFGGHGR.[V]		0.00196967	0.000245209	1	3	3	A0A061FL89	A0A061FL89 [716-730]		0	1616.75	2.122	1.113	1.396	0.637	1.919	1.221	0.283926	0.997359	0.932591	0.717094	0.49989	0.882908	20.3	11.69	16.99	12.58	10.55	13.9	70.5	149.5	78.4	101.6	15.05	12.17	10.1	10.76		High	High	Peak Found	Peak Found	Peak Found	Peak Found	Peak Found
		FALSE	High	[R].QWSLVDTEHLR.[Y]		0.000575268	0.000245209	1	4	8	A0A061FL89	A0A061FL89 [634-644]		0	1383.7	2.169	1.117	1.302	0.617	1.941	1.172	0.199709	0.995581	0.967729	0.687201	0.510997	0.912996	31.53	21.95	46.38	50.81	38.16	46.11	72.2	156.7	80.7	90.4	15.13	29.02	18.05	43.77		High	Peak Found	Peak Found	High	High	High	Peak Found
		FALSE	High	[K].NQFGVWSIKIPDSGGNPAIPHNSR.[V]		0.00130026	0.000245209	1	5	10	A0A061FL89	A0A061FL89 [179-202]		1	2591.31	1.461	0.741	0.859	0.604	1.92	1.153	0.762999	0.800323	0.955241	0.719767	0.471908	0.951813	5.77	24.27	47.61	53.19	20.9	30.59	104.6	153	74.4	68	28.71	28.04	19.71	22.13		Peak Found	High	High	High	High	High	High
		FALSE	High	[R].FGAPYDAVHWDPPPSER.[Y]		0.00107279	0.000245209	1	5	9	A0A061FL89	A0A061FL89 [232-248]		0	1940.89	1.078	0.78	0.623	0.544	1.511	0.822	0.967003	0.844762	0.724236	0.499745	0.813068	0.975835	36.52	23.34	19.35	42.8	40.11	12.45	104.3	133.4	88.2	74.1	21.53	39.99	12.08	11.81		High	High	High	Peak Found	High	Not Found	Peak Found
		FALSE	High	[K].EMYSGMSCLTDASPTVER.[G]	1xCarbamidomethyl [C8]	0.00160036	0.000245209	1	5	1	A0A061FL89	A0A061FL89 [566-583]		0	2033.86																											No Quan Values	Not Found	Not Found	Not Found	Not Found	Not Found	High	Not Found
		FALSE	High	[K].HEGGLEEFAK.[G]		0.000941281	0.000245209	1	5	13	A0A061FL89	A0A061FL89 [125-134]		0	1116.53	1.62	0.73	0.74	0.526	2.205	1.16	0.669366	0.783846	0.865432	0.57543	0.318813	0.935343	15.05	34.06	28.16	10.3	27.7	40.05	95.1	154	69.8	81	16.21	1.13	40.68	19.4		High	Peak Found	High	High	High	High	High
		FALSE	High	[R].GDLVFVFNFHPK.[N]		0.00282707	0.000245209	1	3	18	A0A061FL89	A0A061FL89 [687-698]		0	1419.74	1.606	0.884	1.057	0.659	1.499	0.929	0.679307	0.924732	0.981575	0.735522	0.739802	0.997064	65.19	43.88	71.07	48.3	47.65	36.78	101.9	135.2	90.2	72.7	62.36	41.67	14.83	43.33		High	High	High	High	High	High	High
		FALSE	High	[K].NDEEWSMKDISR.[S]		0.0177757	0.000943366	1	5	4	A0A061FL89	A0A061FL89 [519-530]		1	1509.66	1.541	1.138	0.962	0.658	1.517	0.845	0.572091	0.998474	0.969374	0.782354	0.712668	0.977386	29.97	25.64	29.78	10.49	22.66	11.75	87.7	128.2	99.8	84.3	20.99	15.24	14.75	4.68		High	Peak Found	Peak Found	Peak Found	High	High	Peak Found
		FALSE	High	[K].TIAFLIMDK.[E]		0.0206905	0.00101786	1	5	2	A0A061FL89	A0A061FL89 [557-565]		0	1051.59	1.37	0.773	0.848	0.613	1.789	1.02	0.757982	0.827165	0.919156	0.561174	0.357687	0.977386	47.05	31.73	31.73	45.14	45.14	11.16	99.9	138.2	77.2	84.7	25.84	47.75	4.44	5.13		Peak Found	High	High	Peak Found	Peak Found	Peak Found	Peak Found
		FALSE	High	[K].HGDGVWVDRIPAWIK.[Y]		0.0633574	0.0046591	1	5	9	A0A061FL89	A0A061FL89 [209-223]		1	1748.92	1.563	1.01	0.846	0.5	1.64	0.774	0.687244	0.970567	0.931856	0.521564	0.61383	0.932526	31.64	34.27	12.98	16.86	38.47	20.45	81.4	154.4	94.1	70.1	14.8	16.71	34.15	10		High	High	Peak Found	High	Peak Found	High	High
		FALSE	High	[K].IPDSGGNPAIPHNSR.[V]		0.0781668	0.00611333	1	5	3	A0A061FL89	A0A061FL89 [188-202]		0	1531.76	2.064	0.792	0.827	0.401	2.605	1.044	0.219321	0.852916	0.908621	0.234956	0.139626	0.973577	35.09	41.83	41.83	1.25	1.25	0	85.4	176.3	67.7	70.6	29.35	1.19				Peak Found	Peak Found	Peak Found	High	High	High	Not Found
		FALSE	High	[K].FGFNREEGGIVYR.[E]		0.104606	0.00863074	1	5	2	A0A061FL89	A0A061FL89 [139-151]		1	1543.77	1.616	0.643	0.648	0.413	2.504	1.008	0.529924	0.649565	0.765042	0.382077	0.196142	0.981017	19.17	24.04	20.8	17.03	10.64	24.2	108.4	158.8	63.4	69.4	9.77	16.55	19.87	16.78		High	Peak Found	Peak Found	Peak Found	Peak Found	Peak Found	Peak Found
FALSE	High	Master Protein	A0A061EY43	1-acylglycerol-3-phosphate O-acyltransferase OS=Theobroma cacao OX=3641 GN=TCM_024775 PE=3 SV=1	0	6.886	8	2	5	2	401	45.1	9.38	17.08	2	other metabolic processes	other membranes;ER/Golgi;other cell component	other molecular function	Pf01553, Pf16076		A0A061EY43		0	0	0.01	1.59	1.613	100	0.01	1.196	-6.64	0.67	0.69	6.64	-6.64	0.26	1e-17	0.330965	0.247654	1e-17	1e-17	0.332225	1.43785e-16	0.859851	0.802628	1.14984e-16	1.23946e-16	0.813849
	Checked	Protein Group ID	# Proteins	# Unique Peptides	# Peptides	# PSMs	Group Description	Found in Sample: [S10] F10: Sample, CCN51	Found in Sample: [S11] F11: Sample, CCN51	Found in Sample: [S12] F12: Sample, CCN51	Found in Sample: [S7] F7: Sample, EET19	Found in Sample: [S8] F8: Sample, EET19	Found in Sample: [S9] F9: Sample, EET19	Found in Sample: [S1] F1: Sample, P7	Found in Sample: [S2] F2: Sample, P7	Found in Sample: [S3] F3: Sample, P7	Found in Sample: [S4] F4: Sample, PA121	Found in Sample: [S5] F5: Sample, PA121	Found in Sample: [S6] F6: Sample, PA121
	FALSE	1422	1	2	2	5	[Master Protein] 1-acylglycerol-3-phosphate O-acyltransferase OS=Theobroma cacao OX=3641 GN=TCM_024775 PE=3 SV=1	Peak Found	Peak Found	Peak Found	Not Found	Not Found	Not Found	Peak Found	Peak Found	High	High	High	High
		Checked	Confidence	Annotated Sequence	Modifications	Qvality PEP	Qvality q-value	# Protein Groups	# Proteins	# PSMs	Master Protein Accessions	Positions in Master Proteins	Modifications in Master Proteins	# Missed Cleavages	Theo. MH+ [Da]	Abundance Ratio: (EET19) / (CCN51)	Abundance Ratio: (P7) / (CCN51)	Abundance Ratio: (PA121) / (CCN51)	Abundance Ratio: (PA121) / (EET19)	Abundance Ratio: (EET19) / (P7)	Abundance Ratio: (PA121) / (P7)	Abundance Ratio Adj. P-Value: (EET19) / (CCN51)	Abundance Ratio Adj. P-Value: (P7) / (CCN51)	Abundance Ratio Adj. P-Value: (PA121) / (CCN51)	Abundance Ratio Adj. P-Value: (PA121) / (EET19)	Abundance Ratio Adj. P-Value: (EET19) / (P7)	Abundance Ratio Adj. P-Value: (PA121) / (P7)	Abundance Ratio Variability [%]: (EET19) / (CCN51)	Abundance Ratio Variability [%]: (P7) / (CCN51)	Abundance Ratio Variability [%]: (PA121) / (CCN51)	Abundance Ratio Variability [%]: (PA121) / (EET19)	Abundance Ratio Variability [%]: (EET19) / (P7)	Abundance Ratio Variability [%]: (PA121) / (P7)	Abundances (Grouped): CCN51	Abundances (Grouped): EET19	Abundances (Grouped): P7	Abundances (Grouped): PA121	Abundances (Grouped) CV [%]: CCN51	Abundances (Grouped) CV [%]: EET19	Abundances (Grouped) CV [%]: P7	Abundances (Grouped) CV [%]: PA121	Quan Info	Found in Sample: [S10] F10: Sample, CCN51	Found in Sample: [S11] F11: Sample, CCN51	Found in Sample: [S12] F12: Sample, CCN51	Found in Sample: [S7] F7: Sample, EET19	Found in Sample: [S8] F8: Sample, EET19	Found in Sample: [S9] F9: Sample, EET19	Found in Sample: [S1] F1: Sample, P7
		FALSE	High	[R].SFVPAIYDMTVAIPK.[S]		0.00506914	0.000342638	1	1	2	A0A061EY43	A0A061EY43 [230-244]		0	1651.88	0.01	1.534	1.606	100	0.01	1.047	9.47864e-17	0.924732	0.86474	8e-17	8.18243e-17	0.975835		9.8	30.33			23.73	103.1		149.8	147.1	26.16		22.13	11.9		Peak Found	Peak Found	Peak Found	Not Found	Not Found	Not Found	Peak Found
		FALSE	High	[K].FLAAQEYAASQGLPIPR.[N]		0.0149209	0.000865508	1	1	3	A0A061EY43	A0A061EY43 [195-211]		0	1831.97	0.01	2.054	2.769	100	0.01	1.348	9.47864e-17	0.706231	0.28911	8e-17	8.18243e-17	0.737037		6.01	10.9			35.14	68.7		141.1	190.2			13.06	44.77		Peak Found	Not Found	Not Found	Not Found	Not Found	Not Found	Peak Found
FALSE	High	Master Protein	A0A061GLS1	1-aminocyclopropane-1-carboxylate OS=Theobroma cacao OX=3641 GN=TCM_037683 PE=3 SV=1	0	14.841	13	3	13	3	306	35.1	6.1	42.67	3			other molecular function	Pf03171, Pf14226	18588418	A0A061GLS1; tcc:18588418		0	0		100	100	100	0.01	1.103		6.64	6.64	6.64	-6.64	0.14		1e-17	1e-17	1e-17	1e-17	0.548555		1.67798e-16	1.60978e-16	1.14984e-16	1.23946e-16	0.923921
	Checked	Protein Group ID	# Proteins	# Unique Peptides	# Peptides	# PSMs	Group Description	Found in Sample: [S10] F10: Sample, CCN51	Found in Sample: [S11] F11: Sample, CCN51	Found in Sample: [S12] F12: Sample, CCN51	Found in Sample: [S7] F7: Sample, EET19	Found in Sample: [S8] F8: Sample, EET19	Found in Sample: [S9] F9: Sample, EET19	Found in Sample: [S1] F1: Sample, P7	Found in Sample: [S2] F2: Sample, P7	Found in Sample: [S3] F3: Sample, P7	Found in Sample: [S4] F4: Sample, PA121	Found in Sample: [S5] F5: Sample, PA121	Found in Sample: [S6] F6: Sample, PA121
	FALSE	941	1	3	3	13	[Master Protein] 1-aminocyclopropane-1-carboxylate OS=Theobroma cacao OX=3641 GN=TCM_037683 PE=3 SV=1	Not Found	Not Found	Not Found	Not Found	Not Found	Not Found	High	High	High	High	High	High
		Checked	Confidence	Annotated Sequence	Modifications	Qvality PEP	Qvality q-value	# Protein Groups	# Proteins	# PSMs	Master Protein Accessions	Positions in Master Proteins	Modifications in Master Proteins	# Missed Cleavages	Theo. MH+ [Da]	Abundance Ratio: (EET19) / (CCN51)	Abundance Ratio: (P7) / (CCN51)	Abundance Ratio: (PA121) / (CCN51)	Abundance Ratio: (PA121) / (EET19)	Abundance Ratio: (EET19) / (P7)	Abundance Ratio: (PA121) / (P7)	Abundance Ratio Adj. P-Value: (EET19) / (CCN51)	Abundance Ratio Adj. P-Value: (P7) / (CCN51)	Abundance Ratio Adj. P-Value: (PA121) / (CCN51)	Abundance Ratio Adj. P-Value: (PA121) / (EET19)	Abundance Ratio Adj. P-Value: (EET19) / (P7)	Abundance Ratio Adj. P-Value: (PA121) / (P7)	Abundance Ratio Variability [%]: (EET19) / (CCN51)	Abundance Ratio Variability [%]: (P7) / (CCN51)	Abundance Ratio Variability [%]: (PA121) / (CCN51)	Abundance Ratio Variability [%]: (PA121) / (EET19)	Abundance Ratio Variability [%]: (EET19) / (P7)	Abundance Ratio Variability [%]: (PA121) / (P7)	Abundances (Grouped): CCN51	Abundances (Grouped): EET19	Abundances (Grouped): P7	Abundances (Grouped): PA121	Abundances (Grouped) CV [%]: CCN51	Abundances (Grouped) CV [%]: EET19	Abundances (Grouped) CV [%]: P7	Abundances (Grouped) CV [%]: PA121	Quan Info	Found in Sample: [S10] F10: Sample, CCN51	Found in Sample: [S11] F11: Sample, CCN51	Found in Sample: [S12] F12: Sample, CCN51	Found in Sample: [S7] F7: Sample, EET19	Found in Sample: [S8] F8: Sample, EET19	Found in Sample: [S9] F9: Sample, EET19	Found in Sample: [S1] F1: Sample, P7
		FALSE	High	[-].MEIPVIDLDELHGEK.[R]	1xAcetyl [N-Term]	5.59084e-06	0.000172895	1	1	8	A0A061GLS1	A0A061GLS1 [1-15]	A0A061GLS1 1xAcetyl [N-Term]	0	1779.88		100	100	100	0.01	1.432		1.09046e-16	1.00965e-16	8e-17	8.18243e-17	0.692462						22.44			164.5	235.5			27.52	8.89		Not Found	Not Found	Not Found	Not Found	Not Found	Not Found	High
		FALSE	High	[K].TMDEYIAQLIK.[L]		0.0020002	0.000245209	1	1	3	A0A061GLS1	A0A061GLS1 [111-121]		0	1324.68		100	100	100	0.01	1.2		1.09046e-16	1.00965e-16	8e-17	8.18243e-17	0.901848						42.89			205.1	194.9			27.62	41.4		Not Found	Not Found	Not Found	Not Found	Not Found	Not Found	Peak Found
		FALSE	High	[K].EAFTGSKGPAVGTK.[V]		0.00204687	0.000245209	1	1	2	A0A061GLS1	A0A061GLS1 [143-156]		1	1349.71		100	100	100	0.01	0.861		1.09046e-16	1.00965e-16	8e-17	8.18243e-17	0.986242						1.92			214.9	185.1			0.83	13.27		Not Found	Not Found	Not Found	Not Found	Not Found	Not Found	Peak Found
FALSE	High	Master Protein	A0A061G129	1-deoxy-D-xylulose-5-phosphate reductoisomerase OS=Theobroma cacao OX=3641 GN=TCM_012070 PE=3 SV=1	0	34.677	32	9	46	9	476	51.8	6.86	171.65	9	other metabolic processes		other molecular function	Pf02670, Pf08436, Pf13288		A0A061G129		0	0	1.256	1.046	1.017	0.815	1.045	0.989	0.33	0.06	0.02	-0.3	0.06	-0.02	0.440589	0.842506	0.9181	0.554415	0.74717	0.874499	0.901334	0.977054	0.988393	0.939481	0.981134	0.989612	30.54
	Checked	Protein Group ID	# Proteins	# Unique Peptides	# Peptides	# PSMs	Group Description	Found in Sample: [S10] F10: Sample, CCN51	Found in Sample: [S11] F11: Sample, CCN51	Found in Sample: [S12] F12: Sample, CCN51	Found in Sample: [S7] F7: Sample, EET19	Found in Sample: [S8] F8: Sample, EET19	Found in Sample: [S9] F9: Sample, EET19	Found in Sample: [S1] F1: Sample, P7	Found in Sample: [S2] F2: Sample, P7	Found in Sample: [S3] F3: Sample, P7	Found in Sample: [S4] F4: Sample, PA121	Found in Sample: [S5] F5: Sample, PA121	Found in Sample: [S6] F6: Sample, PA121
	FALSE	1228	2	9	9	46	[Master Protein] 1-deoxy-D-xylulose-5-phosphate reductoisomerase OS=Theobroma cacao OX=3641 GN=TCM_012070 PE=3 SV=1	High	High	High	High	High	High	High	High	High	High	High	High
		Checked	Confidence	Annotated Sequence	Modifications	Qvality PEP	Qvality q-value	# Protein Groups	# Proteins	# PSMs	Master Protein Accessions	Positions in Master Proteins	Modifications in Master Proteins	# Missed Cleavages	Theo. MH+ [Da]	Abundance Ratio: (EET19) / (CCN51)	Abundance Ratio: (P7) / (CCN51)	Abundance Ratio: (PA121) / (CCN51)	Abundance Ratio: (PA121) / (EET19)	Abundance Ratio: (EET19) / (P7)	Abundance Ratio: (PA121) / (P7)	Abundance Ratio Adj. P-Value: (EET19) / (CCN51)	Abundance Ratio Adj. P-Value: (P7) / (CCN51)	Abundance Ratio Adj. P-Value: (PA121) / (CCN51)	Abundance Ratio Adj. P-Value: (PA121) / (EET19)	Abundance Ratio Adj. P-Value: (EET19) / (P7)	Abundance Ratio Adj. P-Value: (PA121) / (P7)	Abundance Ratio Variability [%]: (EET19) / (CCN51)	Abundance Ratio Variability [%]: (P7) / (CCN51)	Abundance Ratio Variability [%]: (PA121) / (CCN51)	Abundance Ratio Variability [%]: (PA121) / (EET19)	Abundance Ratio Variability [%]: (EET19) / (P7)	Abundance Ratio Variability [%]: (PA121) / (P7)	Abundances (Grouped): CCN51	Abundances (Grouped): EET19	Abundances (Grouped): P7	Abundances (Grouped): PA121	Abundances (Grouped) CV [%]: CCN51	Abundances (Grouped) CV [%]: EET19	Abundances (Grouped) CV [%]: P7	Abundances (Grouped) CV [%]: PA121	Quan Info	Found in Sample: [S10] F10: Sample, CCN51	Found in Sample: [S11] F11: Sample, CCN51	Found in Sample: [S12] F12: Sample, CCN51	Found in Sample: [S7] F7: Sample, EET19	Found in Sample: [S8] F8: Sample, EET19	Found in Sample: [S9] F9: Sample, EET19	Found in Sample: [S1] F1: Sample, P7
		FALSE	High	[R].VVGLAAGSNVTLLTDQVK.[T]		4.50248e-05	0.000172895	1	2	3	A0A061G129	A0A061G129 [108-125]		0	1785.01	100			0.01	100		9.47864e-17			8e-17	8.18243e-17									400				8.02				Not Found	Not Found	Not Found	High	High	High	Not Found
		FALSE	High	[K].TWDGPKPISIVGSTGSIGTQTLDIVAENPDKFR.[V]		6.71874e-05	0.000172895	1	2	7	A0A061G129	A0A061G129 [75-107]		1	3499.81	1.138	1.69	0.691	0.607	0.673	0.409	0.965269	0.83295	0.828772	0.692138	0.932739	0.0850657	117.14	95.91	75.5	76.1	44.43	62.31	88.4	101.2	149.3	61.1	93.15	10.22	41.52	69.91		High	Not Found	High	High	Peak Found	High	Not Found
		FALSE	High	[K].ETLIAGGPFVLPLAHK.[H]		4.82546e-05	0.000172895	1	2	12	A0A061G129	A0A061G129 [204-219]		0	1662.96	1.296	1.228	1.007	0.911	1.045	0.919	0.796391	0.997301	0.986431	0.948196	0.94756	0.998327	10.02	8.21	6.44	26.73	19.16	20.67	88.2	114.3	109.3	88.2	4.05	18.73	10.25	15.06		High	Peak Found	High	High	High	High	High
		FALSE	High	[R].AGGTMTGVLSAANEK.[A]		0.000132271	0.000172895	1	2	11	A0A061G129	A0A061G129 [398-412]		0	1406.69	0.01	1.043	1.275	100	0.01	1.043	9.47864e-17	0.979665	0.969374	8e-17	8.18243e-17	0.975835		27.92	3.08			7.67	114.4		139.8	145.8	23.5		11.46	1.61		High	High	High	Not Found	High	High	High
		FALSE	High	[K].EALADMEQKPEIIPGEQGVIEVAR.[H]		0.00206267	0.000245209	1	2	4	A0A061G129	A0A061G129 [145-168]		0	2622.34	1.281	0.966	1.044	0.815	1.326	1.081	0.831272	0.956962	0.99132	0.889148	0.831905	0.965008	58.7	2.93	34.84	62.79	62.79	38.46	93.2	119.4	90	97.3	9.31	42.88		28.49		Peak Found	Peak Found	High	High	High	Peak Found	High
		FALSE	High	[K].AVELFINEK.[I]		0.0512209	0.00406083	1	2	1	A0A061G129	A0A061G129 [413-421]		0	1062.58																											No Quan Values	Not Found	High	Not Found	Not Found	Not Found	Not Found	Not Found
		FALSE	High	[K].ISYLDIFK.[L]		0.0681388	0.00507471	1	2	3	A0A061G129	A0A061G129 [422-429]		0	998.556	1.093	0.941	0.962	0.792	1.257	1.025	0.958412	0.946832	0.976728	0.901303	0.878619	0.978512	19.85	18.5	13.94	15.39	12.14	12.32	95.5	118.4	94.2	91.9	17.91	14.53	9.25	7.12		Peak Found	Peak Found	Peak Found	Peak Found	High	Peak Found	High
		FALSE	High	[K].ITVDSATLFNK.[G]		0.0839788	0.00659009	1	2	3	A0A061G129	A0A061G129 [286-296]		0	1208.65																											No Quan Values	Not Found	Not Found	Not Found	Not Found	Not Found	Not Found	Not Found
		FALSE	High	[K].TFKPQIVAVRNESLVSELK.[E]		0.112178	0.00926951	1	2	2	A0A061G129	A0A061G129 [126-144]		1	2158.22																											No Quan Values	Not Found	Not Found	Not Found	Not Found	High	Not Found	Not Found
FALSE	High	Master Protein	A0A061FDA3	12-oxophytodienoate reductase 2 isoform 2 OS=Theobroma cacao OX=3641 GN=TCM_034407 PE=3 SV=1	0	6.456	7	2	6	2	374	41.6	5.38	19.29	2			other molecular function	Pf00724		A0A061FDA3		0	0	0.684	1.259	0.913	2.164	0.436	0.757	-0.55	0.33	-0.13	1.11	-1.2	-0.4	0.231375	0.767315	0.690495	0.118047	0.136632	0.364181	0.741217	0.967778	0.958774	0.532462	0.650831	0.844563	27.21
	Checked	Protein Group ID	# Proteins	# Unique Peptides	# Peptides	# PSMs	Group Description	Found in Sample: [S10] F10: Sample, CCN51	Found in Sample: [S11] F11: Sample, CCN51	Found in Sample: [S12] F12: Sample, CCN51	Found in Sample: [S7] F7: Sample, EET19	Found in Sample: [S8] F8: Sample, EET19	Found in Sample: [S9] F9: Sample, EET19	Found in Sample: [S1] F1: Sample, P7	Found in Sample: [S2] F2: Sample, P7	Found in Sample: [S3] F3: Sample, P7	Found in Sample: [S4] F4: Sample, PA121	Found in Sample: [S5] F5: Sample, PA121	Found in Sample: [S6] F6: Sample, PA121
	FALSE	31	2	2	2	6	[Master Protein] 12-oxophytodienoate reductase 2 isoform 2 OS=Theobroma cacao OX=3641 GN=TCM_034407 PE=3 SV=1	High	High	Peak Found	Peak Found	Peak Found	Peak Found	Peak Found	High	High	High	Peak Found	Peak Found
		Checked	Confidence	Annotated Sequence	Modifications	Qvality PEP	Qvality q-value	# Protein Groups	# Proteins	# PSMs	Master Protein Accessions	Positions in Master Proteins	Modifications in Master Proteins	# Missed Cleavages	Theo. MH+ [Da]	Abundance Ratio: (EET19) / (CCN51)	Abundance Ratio: (P7) / (CCN51)	Abundance Ratio: (PA121) / (CCN51)	Abundance Ratio: (PA121) / (EET19)	Abundance Ratio: (EET19) / (P7)	Abundance Ratio: (PA121) / (P7)	Abundance Ratio Adj. P-Value: (EET19) / (CCN51)	Abundance Ratio Adj. P-Value: (P7) / (CCN51)	Abundance Ratio Adj. P-Value: (PA121) / (CCN51)	Abundance Ratio Adj. P-Value: (PA121) / (EET19)	Abundance Ratio Adj. P-Value: (EET19) / (P7)	Abundance Ratio Adj. P-Value: (PA121) / (P7)	Abundance Ratio Variability [%]: (EET19) / (CCN51)	Abundance Ratio Variability [%]: (P7) / (CCN51)	Abundance Ratio Variability [%]: (PA121) / (CCN51)	Abundance Ratio Variability [%]: (PA121) / (EET19)	Abundance Ratio Variability [%]: (EET19) / (P7)	Abundance Ratio Variability [%]: (PA121) / (P7)	Abundances (Grouped): CCN51	Abundances (Grouped): EET19	Abundances (Grouped): P7	Abundances (Grouped): PA121	Abundances (Grouped) CV [%]: CCN51	Abundances (Grouped) CV [%]: EET19	Abundances (Grouped) CV [%]: P7	Abundances (Grouped) CV [%]: PA121	Quan Info	Found in Sample: [S10] F10: Sample, CCN51	Found in Sample: [S11] F11: Sample, CCN51	Found in Sample: [S12] F12: Sample, CCN51	Found in Sample: [S7] F7: Sample, EET19	Found in Sample: [S8] F8: Sample, EET19	Found in Sample: [S9] F9: Sample, EET19	Found in Sample: [S1] F1: Sample, P7
		FALSE	High	[R].RLTVDEITQVVDDYRK.[A]		0.00539022	0.000342638	1	2	4	A0A061FDA3	A0A061FDA3 [154-169]		2	1950.03	0.684	1.606	1.488	2.164	0.436	0.923	0.908891	0.911954	0.914577	0.628554	0.689514	0.995343	27.21	34.01	33.33	11.06	18.35	18.67	83.6	57.2	134.8	124.4	35.75	11.84	16.7	6.04		High	High	Peak Found	Peak Found	Peak Found	Peak Found	Peak Found
		FALSE	High	[R].MVTQFDSQNTK.[D]		0.027995	0.00176902	1	2	2	A0A061FDA3	A0A061FDA3 [278-288]		0	1298.6	0.01	1.206	0.71	100	0.01	0.623	9.47864e-17	0.997359	0.783263	8e-17	8.18243e-17	0.753266		15.38	16.77			21.6	135.2		163.1	101.7	15.66		8.03	16.78		Peak Found	Peak Found	Peak Found	Not Found	Not Found	Not Found	Peak Found
FALSE	High	Master Protein	A0A061GJC5	17.6 kDa class II heat shock protein OS=Theobroma cacao OX=3641 GN=TCM_037345 PE=3 SV=1	0	69.523	64	8	107	8	156	17.6	6.06	419.11	8	cell organization and biogenesis;stress response;other biological processes		other molecular function	Pf00011		A0A061GJC5		0	0	1.278	1.141	1.211	0.881	1.174	1.033	0.35	0.19	0.28	-0.18	0.23	0.05	0.408083	0.959786	0.708757	0.675002	0.573132	0.727673	0.881269	0.992053	0.958774	0.954194	0.963319	0.965964	35.68
	Checked	Protein Group ID	# Proteins	# Unique Peptides	# Peptides	# PSMs	Group Description	Found in Sample: [S10] F10: Sample, CCN51	Found in Sample: [S11] F11: Sample, CCN51	Found in Sample: [S12] F12: Sample, CCN51	Found in Sample: [S7] F7: Sample, EET19	Found in Sample: [S8] F8: Sample, EET19	Found in Sample: [S9] F9: Sample, EET19	Found in Sample: [S1] F1: Sample, P7	Found in Sample: [S2] F2: Sample, P7	Found in Sample: [S3] F3: Sample, P7	Found in Sample: [S4] F4: Sample, PA121	Found in Sample: [S5] F5: Sample, PA121	Found in Sample: [S6] F6: Sample, PA121
	FALSE	1111	1	8	8	107	[Master Protein] 17.6 kDa class II heat shock protein OS=Theobroma cacao OX=3641 GN=TCM_037345 PE=3 SV=1	High	High	High	High	High	High	High	High	High	High	High	High
		Checked	Confidence	Annotated Sequence	Modifications	Qvality PEP	Qvality q-value	# Protein Groups	# Proteins	# PSMs	Master Protein Accessions	Positions in Master Proteins	Modifications in Master Proteins	# Missed Cleavages	Theo. MH+ [Da]	Abundance Ratio: (EET19) / (CCN51)	Abundance Ratio: (P7) / (CCN51)	Abundance Ratio: (PA121) / (CCN51)	Abundance Ratio: (PA121) / (EET19)	Abundance Ratio: (EET19) / (P7)	Abundance Ratio: (PA121) / (P7)	Abundance Ratio Adj. P-Value: (EET19) / (CCN51)	Abundance Ratio Adj. P-Value: (P7) / (CCN51)	Abundance Ratio Adj. P-Value: (PA121) / (CCN51)	Abundance Ratio Adj. P-Value: (PA121) / (EET19)	Abundance Ratio Adj. P-Value: (EET19) / (P7)	Abundance Ratio Adj. P-Value: (PA121) / (P7)	Abundance Ratio Variability [%]: (EET19) / (CCN51)	Abundance Ratio Variability [%]: (P7) / (CCN51)	Abundance Ratio Variability [%]: (PA121) / (CCN51)	Abundance Ratio Variability [%]: (PA121) / (EET19)	Abundance Ratio Variability [%]: (EET19) / (P7)	Abundance Ratio Variability [%]: (PA121) / (P7)	Abundances (Grouped): CCN51	Abundances (Grouped): EET19	Abundances (Grouped): P7	Abundances (Grouped): PA121	Abundances (Grouped) CV [%]: CCN51	Abundances (Grouped) CV [%]: EET19	Abundances (Grouped) CV [%]: P7	Abundances (Grouped) CV [%]: PA121	Quan Info	Found in Sample: [S10] F10: Sample, CCN51	Found in Sample: [S11] F11: Sample, CCN51	Found in Sample: [S12] F12: Sample, CCN51	Found in Sample: [S7] F7: Sample, EET19	Found in Sample: [S8] F8: Sample, EET19	Found in Sample: [S9] F9: Sample, EET19	Found in Sample: [S1] F1: Sample, P7
		FALSE	High	[K].VQVEDDNVLLISGER.[K]		5.50542e-06	0.000172895	1	1	14	A0A061GJC5	A0A061GJC5 [74-88]		0	1685.87	1.692	1.137	1.439	0.873	1.489	1.266	0.591023	0.999198	0.888536	0.950492	0.786406	0.811188	11.09	43.75	5.69	11.38	33.46	33.78	75.9	128.5	86.3	109.2		10.55	35.39	6.77		High	Not Found	Not Found	High	High	High	High
		FALSE	High	[K].VQVEDDNVLLISGERK.[R]		3.31242e-06	0.000172895	1	1	26	A0A061GJC5	A0A061GJC5 [74-89]		1	1813.97	1.28	1.166	1.192	0.931	1.089	1.023	0.964192	0.997359	0.986018	0.981014	0.979385	0.987465	30.8	31.9	34.79	10.76	11.6	10.28	86.2	110.4	100.5	102.8	30.28	11.04	13.96	2.34		High	High	High	High	High	High	High
		FALSE	High	[R].IMGLDSPLIHTLQHIMDLPDEMEK.[T]	1xOxidation [M16]	5.98609e-05	0.000172895	1	1	2	A0A061GJC5	A0A061GJC5 [5-28]		0	2792.37																											No Quan Values	Not Found	Not Found	Not Found	High	High	Not Found	Not Found
		FALSE	High	[R].IMGLDSPLIHTLQHIMDLPDEMEK.[T]		1.97956e-07	0.000172895	1	1	12	A0A061GJC5	A0A061GJC5 [5-28]		0	2776.37	100	100	100	0.82	1.329	1.089	9.47864e-17	1.09046e-16	1.00965e-16	0.957836	0.895799	0.972578				41.25	55.95	55.95		166.2	100	133.8		55.81	41.63	45.62		Not Found	Not Found	Not Found	Peak Found	High	High	High
		FALSE	High	[K].EYPNSYVFIVDMPGLK.[S]		1.36545e-05	0.000172895	1	1	16	A0A061GJC5	A0A061GJC5 [53-68]		0	1871.92	1.276	0.97	1.049	0.822	1.215	0.999	0.932424	0.960617	0.99132	0.957951	0.923222	0.990175	27.22	36.03	36.03	19.1	27.22	32.56	91.4	116.6	96	95.9	26.66	15.7	28.76	4.34		High	High	High	High	High	High	High
		FALSE	High	[K].AMAATPADIKEYPNSYVFIVDMPGLK.[S]		3.38656e-05	0.000172895	1	1	17	A0A061GJC5	A0A061GJC5 [43-68]		1	2841.42	1.016	1.263	1.721	1.695	0.863	1.537	0.99647	0.970567	0.655577	0.722626	0.993009	0.534347	46.34	52.6	38.17	25.52	52.6	46.16	75.6	82.3	95.4	146.7	36.31	27.22	45	23.61		High	Peak Found	High	High	High	High	High
		FALSE	High	[K].FVLPENANADAISALCQDGVLTVTVEKLPPPEPK.[K]	1xCarbamidomethyl [C16]	4.64327e-05	0.000172895	1	1	5	A0A061GJC5	A0A061GJC5 [113-146]		1	3632.89																											No Quan Values	High	High	Not Found	Not Found	Not Found	Not Found	High
		FALSE	High	[K].AMAATPADIK.[E]		0.00929069	0.000406189	1	1	12	A0A061GJC5	A0A061GJC5 [43-52]		0	988.513	1.467	1.158	0.99	0.731	1.165	0.851	0.811951	0.998474	0.992143	0.90444	0.927679	0.966972	35.71	35.71	28.78	17.24	15.29	11.22	86.7	127.1	100.4	85.8	39.51	14.58	10.78	12.87		High	High	High	High	Peak Found	Peak Found	Peak Found
		FALSE	High	[K].AMAATPADIKEYPNSYVFIVDMPGLK.[S]	1xOxidation [M2]	0.0226596	0.00127688	1	1	1	A0A061GJC5	A0A061GJC5 [43-68]		1	2857.42																											No Quan Values	Not Found	Not Found	Not Found	High	Not Found	Not Found	Not Found
		FALSE	High	[K].FVLPENANADAISALCQDGVLTVTVEK.[L]	1xCarbamidomethyl [C16]	0.0523656	0.00406083	1	1	2	A0A061GJC5	A0A061GJC5 [113-139]		0	2874.46																											No Quan Values	Not Found	High	High	Not Found	Not Found	Not Found	Not Found
FALSE	High	Master Protein	A0A061GLG1	17.6 kDa class II heat shock protein OS=Theobroma cacao OX=3641 GN=TCM_037347 PE=3 SV=1	0	20.503	40	4	30	4	159	17.9	5.77	107.6	4	cell organization and biogenesis;stress response;other biological processes		other molecular function	Pf00011		A0A061GLG1		0	0	0.979	2.144	1.394	1.67	0.457	0.747	-0.03	1.1	0.48	0.74	-1.13	-0.42	0.971058	0.0659409	0.448854	0.321409	0.163819	0.260983	0.994486	0.404718	0.950198	0.823738	0.715174	0.759746	39.09
	Checked	Protein Group ID	# Proteins	# Unique Peptides	# Peptides	# PSMs	Group Description	Found in Sample: [S10] F10: Sample, CCN51	Found in Sample: [S11] F11: Sample, CCN51	Found in Sample: [S12] F12: Sample, CCN51	Found in Sample: [S7] F7: Sample, EET19	Found in Sample: [S8] F8: Sample, EET19	Found in Sample: [S9] F9: Sample, EET19	Found in Sample: [S1] F1: Sample, P7	Found in Sample: [S2] F2: Sample, P7	Found in Sample: [S3] F3: Sample, P7	Found in Sample: [S4] F4: Sample, PA121	Found in Sample: [S5] F5: Sample, PA121	Found in Sample: [S6] F6: Sample, PA121
	FALSE	1555	1	4	4	30	[Master Protein] 17.6 kDa class II heat shock protein OS=Theobroma cacao OX=3641 GN=TCM_037347 PE=3 SV=1	High	High	High	High	High	High	High	High	High	High	High	High
		Checked	Confidence	Annotated Sequence	Modifications	Qvality PEP	Qvality q-value	# Protein Groups	# Proteins	# PSMs	Master Protein Accessions	Positions in Master Proteins	Modifications in Master Proteins	# Missed Cleavages	Theo. MH+ [Da]	Abundance Ratio: (EET19) / (CCN51)	Abundance Ratio: (P7) / (CCN51)	Abundance Ratio: (PA121) / (CCN51)	Abundance Ratio: (PA121) / (EET19)	Abundance Ratio: (EET19) / (P7)	Abundance Ratio: (PA121) / (P7)	Abundance Ratio Adj. P-Value: (EET19) / (CCN51)	Abundance Ratio Adj. P-Value: (P7) / (CCN51)	Abundance Ratio Adj. P-Value: (PA121) / (CCN51)	Abundance Ratio Adj. P-Value: (PA121) / (EET19)	Abundance Ratio Adj. P-Value: (EET19) / (P7)	Abundance Ratio Adj. P-Value: (PA121) / (P7)	Abundance Ratio Variability [%]: (EET19) / (CCN51)	Abundance Ratio Variability [%]: (P7) / (CCN51)	Abundance Ratio Variability [%]: (PA121) / (CCN51)	Abundance Ratio Variability [%]: (PA121) / (EET19)	Abundance Ratio Variability [%]: (EET19) / (P7)	Abundance Ratio Variability [%]: (PA121) / (P7)	Abundances (Grouped): CCN51	Abundances (Grouped): EET19	Abundances (Grouped): P7	Abundances (Grouped): PA121	Abundances (Grouped) CV [%]: CCN51	Abundances (Grouped) CV [%]: EET19	Abundances (Grouped) CV [%]: P7	Abundances (Grouped) CV [%]: PA121	Quan Info	Found in Sample: [S10] F10: Sample, CCN51	Found in Sample: [S11] F11: Sample, CCN51	Found in Sample: [S12] F12: Sample, CCN51	Found in Sample: [S7] F7: Sample, EET19	Found in Sample: [S8] F8: Sample, EET19	Found in Sample: [S9] F9: Sample, EET19	Found in Sample: [S1] F1: Sample, P7
		FALSE	High	[K].VQVENDNVLVVSGERK.[L]		0.000104998	0.000172895	1	1	10	A0A061GLG1	A0A061GLG1 [74-89]		1	1784.95	0.979	1.867	1.403	1.67	0.459	0.766	0.99647	0.747066	0.961146	0.859751	0.6746	0.916894	39.09	31.51	31.51	21	18.52	4.83	76.2	74.6	142.3	106.9	27.95	10.28	9.69	9.73		High	Peak Found	High	High	High	High	Peak Found
		FALSE	High	[R].NFGFDSPLLTILEDILDIPEEHEK.[S]		1.22595e-05	0.000172895	1	1	12	A0A061GLG1	A0A061GLG1 [5-28]		0	2784.4	0.01	3.985	0.635	100	0.01	0.283	9.47864e-17	0.0538826	0.665985	8e-17	8.18243e-17	0.00475665		48.91	82.3			36.71	57.9		259.4	82.7	63.43		20	42.2		Peak Found	High	Peak Found	High	Not Found	High	High
		FALSE	High	[K].ISAASQDGVLR.[V]		0.00062128	0.000245209	1	1	7	A0A061GLG1	A0A061GLG1 [127-137]		0	1116.6		100	100	100	0.01	0.881		1.09046e-16	1.00965e-16	8e-17	8.18243e-17	0.98291						28.02			193.7	206.3			12.73	25.32		Not Found	Not Found	Not Found	High	Not Found	Not Found	High
		FALSE	High	[R].VTVEKLPPPEPK.[K]		0.0666699	0.0049393	1	1	1	A0A061GLG1	A0A061GLG1 [138-149]		1	1333.77	100	100		0.01	0.354	0.01	9.47864e-17	1.09046e-16		8e-17	0.494668	1.2905e-16					28.6			104.6	295.4			28.71	10.17			Not Found	Not Found	Not Found	Peak Found	Not Found	Peak Found	High
FALSE	High	Master Protein	A0A061GH76	2-C-methyl-D-erythritol 4-phosphate cytidylyltransferase OS=Theobroma cacao OX=3641 GN=TCM_028016 PE=3 SV=1	0	6.484	7	2	5	2	308	34.1	8.4	12.81	2	other metabolic processes		other molecular function	Pf01128		A0A061GH76		0	0	1.131	1.174	0.935	0.744	0.979	0.729	0.18	0.23	-0.1	-0.43	-0.03	-0.46	0.665062	0.970884	0.739524	0.428216	0.851259	0.418638	0.975181	0.993418	0.959713	0.900362	0.983886	0.879501	28.25
	Checked	Protein Group ID	# Proteins	# Unique Peptides	# Peptides	# PSMs	Group Description	Found in Sample: [S10] F10: Sample, CCN51	Found in Sample: [S11] F11: Sample, CCN51	Found in Sample: [S12] F12: Sample, CCN51	Found in Sample: [S7] F7: Sample, EET19	Found in Sample: [S8] F8: Sample, EET19	Found in Sample: [S9] F9: Sample, EET19	Found in Sample: [S1] F1: Sample, P7	Found in Sample: [S2] F2: Sample, P7	Found in Sample: [S3] F3: Sample, P7	Found in Sample: [S4] F4: Sample, PA121	Found in Sample: [S5] F5: Sample, PA121	Found in Sample: [S6] F6: Sample, PA121
	FALSE	1200	4	2	2	5	[Master Protein] 2-C-methyl-D-erythritol 4-phosphate cytidylyltransferase OS=Theobroma cacao OX=3641 GN=TCM_028016 PE=3 SV=1	Peak Found	High	Peak Found	Peak Found	Peak Found	Not Found	High	High	Not Found	Peak Found	Peak Found	High
		Checked	Confidence	Annotated Sequence	Modifications	Qvality PEP	Qvality q-value	# Protein Groups	# Proteins	# PSMs	Master Protein Accessions	Positions in Master Proteins	Modifications in Master Proteins	# Missed Cleavages	Theo. MH+ [Da]	Abundance Ratio: (EET19) / (CCN51)	Abundance Ratio: (P7) / (CCN51)	Abundance Ratio: (PA121) / (CCN51)	Abundance Ratio: (PA121) / (EET19)	Abundance Ratio: (EET19) / (P7)	Abundance Ratio: (PA121) / (P7)	Abundance Ratio Adj. P-Value: (EET19) / (CCN51)	Abundance Ratio Adj. P-Value: (P7) / (CCN51)	Abundance Ratio Adj. P-Value: (PA121) / (CCN51)	Abundance Ratio Adj. P-Value: (PA121) / (EET19)	Abundance Ratio Adj. P-Value: (EET19) / (P7)	Abundance Ratio Adj. P-Value: (PA121) / (P7)	Abundance Ratio Variability [%]: (EET19) / (CCN51)	Abundance Ratio Variability [%]: (P7) / (CCN51)	Abundance Ratio Variability [%]: (PA121) / (CCN51)	Abundance Ratio Variability [%]: (PA121) / (EET19)	Abundance Ratio Variability [%]: (EET19) / (P7)	Abundance Ratio Variability [%]: (PA121) / (P7)	Abundances (Grouped): CCN51	Abundances (Grouped): EET19	Abundances (Grouped): P7	Abundances (Grouped): PA121	Abundances (Grouped) CV [%]: CCN51	Abundances (Grouped) CV [%]: EET19	Abundances (Grouped) CV [%]: P7	Abundances (Grouped) CV [%]: PA121	Quan Info	Found in Sample: [S10] F10: Sample, CCN51	Found in Sample: [S11] F11: Sample, CCN51	Found in Sample: [S12] F12: Sample, CCN51	Found in Sample: [S7] F7: Sample, EET19	Found in Sample: [S8] F8: Sample, EET19	Found in Sample: [S9] F9: Sample, EET19	Found in Sample: [S1] F1: Sample, P7
		FALSE	High	[K].VTTPDDLLLAER.[I]		0.00310025	0.000245209	1	1	1	A0A061GH76	A0A061GH76 [286-297]		0	1342.72																											No Quan Values	Not Found	Not Found	Not Found	Not Found	Not Found	Not Found	Not Found
		FALSE	High	[K].EANSHSYVVR.[T]		0.0559475	0.0042662	1	4	4	A0A061GH76	A0A061GH76 [216-225]		0	1161.56	1.131	1.174	0.935	0.744	0.979	0.729	0.910728	0.999198	0.969374	0.814823	0.939746	0.924414	28.25	28.32	16.45	23.06	21.1	20.8	88	112.8	115.2	83.9	23.89	23.03	20.82	8.36		Peak Found	High	Peak Found	Peak Found	Peak Found	Not Found	High
FALSE	High	Master Protein	A0A061EJX2	2-isopropylmalate synthase OS=Theobroma cacao OX=3641 GN=TCM_020103 PE=3 SV=1	0	171.561	71	27	290	27	624	67.1	6.62	1079.65	27	other metabolic processes		other molecular function	Pf00682, Pf08502		A0A061EJX2		0	0	1.305	2.172	1.607	1.313	0.587	0.729	0.38	1.12	0.68	0.39	-0.77	-0.46	0.370725	0.0607294	0.251774	0.644604	0.382801	0.217934	0.858785	0.388883	0.803459	0.943022	0.898215	0.715805	39.72
	Checked	Protein Group ID	# Proteins	# Unique Peptides	# Peptides	# PSMs	Group Description	Found in Sample: [S10] F10: Sample, CCN51	Found in Sample: [S11] F11: Sample, CCN51	Found in Sample: [S12] F12: Sample, CCN51	Found in Sample: [S7] F7: Sample, EET19	Found in Sample: [S8] F8: Sample, EET19	Found in Sample: [S9] F9: Sample, EET19	Found in Sample: [S1] F1: Sample, P7	Found in Sample: [S2] F2: Sample, P7	Found in Sample: [S3] F3: Sample, P7	Found in Sample: [S4] F4: Sample, PA121	Found in Sample: [S5] F5: Sample, PA121	Found in Sample: [S6] F6: Sample, PA121
	FALSE	1617	3	27	27	290	[Master Protein] 2-isopropylmalate synthase OS=Theobroma cacao OX=3641 GN=TCM_020103 PE=3 SV=1	High	High	High	High	High	High	High	High	High	High	High	High
		Checked	Confidence	Annotated Sequence	Modifications	Qvality PEP	Qvality q-value	# Protein Groups	# Proteins	# PSMs	Master Protein Accessions	Positions in Master Proteins	Modifications in Master Proteins	# Missed Cleavages	Theo. MH+ [Da]	Abundance Ratio: (EET19) / (CCN51)	Abundance Ratio: (P7) / (CCN51)	Abundance Ratio: (PA121) / (CCN51)	Abundance Ratio: (PA121) / (EET19)	Abundance Ratio: (EET19) / (P7)	Abundance Ratio: (PA121) / (P7)	Abundance Ratio Adj. P-Value: (EET19) / (CCN51)	Abundance Ratio Adj. P-Value: (P7) / (CCN51)	Abundance Ratio Adj. P-Value: (PA121) / (CCN51)	Abundance Ratio Adj. P-Value: (PA121) / (EET19)	Abundance Ratio Adj. P-Value: (EET19) / (P7)	Abundance Ratio Adj. P-Value: (PA121) / (P7)	Abundance Ratio Variability [%]: (EET19) / (CCN51)	Abundance Ratio Variability [%]: (P7) / (CCN51)	Abundance Ratio Variability [%]: (PA121) / (CCN51)	Abundance Ratio Variability [%]: (PA121) / (EET19)	Abundance Ratio Variability [%]: (EET19) / (P7)	Abundance Ratio Variability [%]: (PA121) / (P7)	Abundances (Grouped): CCN51	Abundances (Grouped): EET19	Abundances (Grouped): P7	Abundances (Grouped): PA121	Abundances (Grouped) CV [%]: CCN51	Abundances (Grouped) CV [%]: EET19	Abundances (Grouped) CV [%]: P7	Abundances (Grouped) CV [%]: PA121	Quan Info	Found in Sample: [S10] F10: Sample, CCN51	Found in Sample: [S11] F11: Sample, CCN51	Found in Sample: [S12] F12: Sample, CCN51	Found in Sample: [S7] F7: Sample, EET19	Found in Sample: [S8] F8: Sample, EET19	Found in Sample: [S9] F9: Sample, EET19	Found in Sample: [S1] F1: Sample, P7
		FALSE	High	[R].IHTFIATSGIHMEYK.[L]		9.8727e-05	0.000172895	1	3	14	A0A061EJX2	A0A061EJX2 [181-195]		0	1747.88	1.11	1.049	0.706	0.617	1.164	0.731	0.967003	0.99584	0.827623	0.757509	0.924138	0.892194	12.52	22.22	13.67	7.61	19.04	18.87	106.1	117.8	101.2	74.9	15.12	2.78	18.47	7.61		Peak Found	High	Peak Found	High	High	High	Peak Found
		FALSE	High	[K].LGVDIIEAGFPAASK.[D]		2.13391e-05	0.000172895	1	3	10	A0A061EJX2	A0A061EJX2 [115-129]		0	1487.81	3.106	0.01	1.61	0.53	100	100	0.0137396	1.09046e-16	0.806549	0.579795	8.18243e-17	1.2905e-16	32.7		33.59	12.43			70	217.3		112.7	28.01	7.05		11.1		High	High	High	High	High	High	Not Found
		FALSE	High	[K].LHDLQVTCGTLGLSTATVK.[L]	1xCarbamidomethyl [C8]	2.56935e-06	0.000172895	1	1	10	A0A061EJX2	A0A061EJX2 [483-501]		0	2014.06	1.636	2.915	1.99	1.2	0.572	0.674	0.601325	0.175013	0.615602	0.963942	0.834037	0.788739	13.4	7.22	4.35	10.46	4.54	8.92	51.2	91.3	155.6	101.9	6.39	6.81	7.12	4.63		High	High	High	High	High	High	High
		FALSE	High	[K].LISADGEEHVACSVGTGPVDSAYK.[A]	1xCarbamidomethyl [C12]	2.28916e-06	0.000172895	1	2	14	A0A061EJX2	A0A061EJX2 [502-525]		0	2462.15	0.631	3.179	2.289	3.63	0.198	0.72	0.627938	0.0895849	0.372147	0.0725507	0.0511943	0.811188	0	2.52	15.86	15.86	2.52	17.77	56.3	35.5	179.2	129			3.5	16.55		Not Found	High	Not Found	High	High	High	Peak Found
		FALSE	High	[K].GTYEIISPEDIGLER.[S]		5.98609e-05	0.000172895	1	2	13	A0A061EJX2	A0A061EJX2 [397-411]		0	1691.85	0.987	2.433	1.688	1.599	0.405	0.698	0.993228	0.395193	0.830431	0.882002	0.543891	0.783647	17.79	6.66	19.01	22.56	15.67	18.97	64.8	61.1	161.4	112.7	9.12	13.21	7.75	16.55		High	High	High	High	High	High	High
		FALSE	High	[R].SLGCNDVEFSPEDAGR.[S]	1xCarbamidomethyl [C4]	1.48611e-05	0.000172895	1	3	8	A0A061EJX2	A0A061EJX2 [216-231]		0	1752.75																											No Quan Values	Not Found	High	Not Found	High	Not Found	High	High
		FALSE	High	[K].SHMSTHALTGEITHR.[T]		0.000359756	0.000172895	1	2	10	A0A061EJX2	A0A061EJX2 [564-578]		0	1677.81	1.292	1.197	1.803	1.403	1.049	1.439	0.909955	0.99061	0.584226	0.862471	0.989253	0.593959	20.13	11.35	12.58	18.29	16.44	13.73	74.5	97.9	93.3	134.3	9.38	15.92	6	11.59		Peak Found	Peak Found	Peak Found	Peak Found	Peak Found	High	Peak Found
		FALSE	High	[R].VFDTTLRDGEQSPGATMTSK.[E]		3.31242e-06	0.000172895	1	3	19	A0A061EJX2	A0A061EJX2 [84-103]		1	2141.02	1.09	1.831	1.406	1.259	0.592	0.745	0.979975	0.701194	0.89651	0.94659	0.892325	0.872358	15.9	5.36	7.42	14.89	3.94	7.42	76.5	81.9	138.4	103.1	15.47	6.35	2.3	14.59		High	High	High	High	High	High	Peak Found
		FALSE	High	[K].RVTDADLIALVSDEVFQPEVVWK.[L]		7.10436e-07	0.000172895	1	2	10	A0A061EJX2	A0A061EJX2 [460-482]		1	2629.39	2.194	6.715	3.305	1.492	0.32	0.514	0.15104	0.000190698	0.0976429	0.860433	0.208167	0.198736	8.31	14.12	14	10.9	11.26	17.48	29.7	64.5	209.5	96.3	7.98	4.31	10.83	13.75		High	High	High	High	Peak Found	High	Peak Found
		FALSE	High	[R].SDREFLYEILGEVIK.[A]		0.000134324	0.000172895	1	3	8	A0A061EJX2	A0A061EJX2 [232-246]		1	1810.96	0.982	1.513	1.294	1.322	0.649	0.728	0.99647	0.905937	0.947674	0.932765	0.906816	0.882542	4.03	35.11	8.33	7.3	35.15	28.34	83.4	81.9	126.3	108.3	3.84		26.14	24.38		Not Found	High	Peak Found	High	High	Not Found	High
		FALSE	High	[R].TFSGTGAGMDIVVSSVK.[A]		2.7116e-06	0.000172895	1	2	12	A0A061EJX2	A0A061EJX2 [579-595]		0	1655.83	1.347	1.766	1.519	1.128	0.745	0.802	0.867795	0.799144	0.89651	0.987885	0.966523	0.948984	4.91	19.42	16.6	16.6	15.47	17.91	73	98.4	126.8	101.8	12	13.25	15.85	8.87		High	High	High	High	High	High	High
		FALSE	High	[K].EVGNAVDEDGYVPVICGLSR.[C]	1xCarbamidomethyl [C16]	8.34292e-06	0.000172895	1	3	12	A0A061EJX2	A0A061EJX2 [141-160]		0	2149.02	0.01	3.399	1.733	100	0.01	0.654	9.47864e-17	0.125942	0.739392	8e-17	8.18243e-17	0.770089		31.76	19.45			42	65.2		221.7	113.1	9.89		30.22	32.04		High	Peak Found	High	High	High	High	High
		FALSE	High	[K].ANTPGIENVIISTHCQNDLGLSTANTLAGACAGAR.[Q]	2xCarbamidomethyl [C15; C31]	9.8067e-06	0.000172895	1	3	7	A0A061EJX2	A0A061EJX2 [275-309]		0	3567.73		100	100	100	0.01	0.24		1.09046e-16	1.00965e-16	8e-17	8.18243e-17	0.000301144						16.67			322.5	77.5			12.75	16.78		Not Found	Not Found	Not Found	Not Found	High	Not Found	High
		FALSE	High	[K].AIVGANAFAHESGIHQDGMLK.[H]		0.000351545	0.000172895	1	2	6	A0A061EJX2	A0A061EJX2 [374-394]		0	2166.08	1.026	2.344	1.331	1.297	0.434	0.577	0.99647	0.414529	0.969374	0.970726	0.604708	0.419583	38.96	8.91	9.63	36.17	38.81	10.19	69.9	71.8	165.2	93.1	4.11	32.48	11.25	9.59		High	Not Found	High	Peak Found	Peak Found	Peak Found	High
		FALSE	High	[K].EAVTLLEYSLIAVTEGIDAIATTR.[V]		6.59048e-09	0.000172895	1	2	32	A0A061EJX2	A0A061EJX2 [533-556]		0	2549.37	0.949	1.184	1.084	1.075	0.784	0.856	0.99647	0.989582	0.985141	0.998658	0.98984	0.975835	41.25	24.93	24.93	19.34	9.36	11.28	96.2	85.8	113.9	104.2	30.9	14.86	9.87	10.03		High	High	High	High	High	High	High
		FALSE	High	[K].AGATTLNIPDTVGINLPSEFGQLIADIK.[A]		3.01726e-05	0.000172895	1	3	12	A0A061EJX2	A0A061EJX2 [247-274]		0	2868.54	1.26	1.569	1.019	0.808	0.803	0.649	0.967003	0.892138	0.981594	0.924501	0.96159	0.55396	17.12	58.15	20.99	17.14	53.4	59.08	82.5	104	129.5	84.1	13.38	20.37	44.47	22.41		High	High	High	High	High	Peak Found	High
		FALSE	High	[R].AGNASLEEVVMALK.[C]		1.93254e-06	0.000172895	1	3	11	A0A061EJX2	A0A061EJX2 [322-335]		0	1431.75	3.354	5.557	7.464	2.61	0.633	1.684	0.0176907	0.00223252	6.33707e-05	0.26301	0.908289	0.32217	62.76	6.6	93.98	32.2	13.22	34.47	19.9	72.5	114.6	193	94	19.09	2.38	25.35		High	High	High	High	Peak Found	High	High
		FALSE	High	[K].MVEEYTGLHVQPHK.[A]		0.000602449	0.000245209	1	3	2	A0A061EJX2	A0A061EJX2 [360-373]		0	1667.82																											No Quan Values	Not Found	Not Found	Not Found	Not Found	Not Found	Not Found	High
		FALSE	High	[K].MVEEYTGLHVQPHK.[A]	1xOxidation [M1]	0.00287087	0.000245209	1	3	3	A0A061EJX2	A0A061EJX2 [360-373]		0	1683.82	0.89	3.04	2.166	2.388	0.293	0.696	0.99647	0.237134	0.528669	0.566452	0.285001	0.870815	47.55	38.01	33.72	22.25	21.73	10.75	56.3	50.1	171.3	122.2	63.82	26.06	14.31	15.57		Peak Found	Peak Found	Peak Found	Peak Found	Peak Found	Peak Found	High
		FALSE	High	[K].TIAKEVGNAVDEDGYVPVICGLSR.[C]	1xCarbamidomethyl [C20]	0.0016631	0.000245209	1	3	10	A0A061EJX2	A0A061EJX2 [137-160]		1	2562.29	0.874	2.566	1.409	1.517	0.444	0.584	0.994909	0.407592	0.939276	0.934111	0.719769	0.621641	50.18	32.85	23.31	54.19	46.86	41.01	66.7	58.3	180.9	94.1	14.03	49.52	39.78	25.8		High	High	High	Not Found	High	Peak Found	High
		FALSE	High	[R].QVEVTINGIGER.[A]		0.00122266	0.000245209	1	3	12	A0A061EJX2	A0A061EJX2 [310-321]		0	1314.7	1.264	2.993	1.252	0.948	0.364	0.345	0.904168	0.186274	0.971366	0.970264	0.553969	0.0219171	97.3	116.63	90.74	15.89	4.82	8.88	65.4	71.2	195.8	67.6	87.44	21.05		29.13		High	Peak Found	Not Found	High	High	High	High
		FALSE	High	[K].GTYEIISPEDIGLERSNEAGIVLGK.[L]		0.00609446	0.000406189	1	2	4	A0A061EJX2	A0A061EJX2 [397-421]		1	2660.38	0.75	2.63	1.204	1.886	0.285	0.528	0.930715	0.356574	0.980357	0.737031	0.280868	0.419142	15.22	22.96	5.94	22.16	22.96	22.79	71.6	53.8	188.4	86.2		15.38	20.25	18.63		Not Found	High	Not Found	Peak Found	Peak Found	Peak Found	High
		FALSE	High	[K].CRGEHVLGGLYTGINTR.[H]	1xCarbamidomethyl [C1]	0.00699682	0.000406189	1	3	2	A0A061EJX2	A0A061EJX2 [336-352]		1	1902.96	1.781	1.408	0.01	0.01	1.236	0.01	0.371188	0.958657	1.00965e-16	8e-17	0.85598	1.2905e-16	30.89	16.44			32.31		92.2	177.9	129.9		14.05	23.81	17.2			Peak Found	Peak Found	Not Found	Peak Found	Peak Found	Peak Found	High
		FALSE	High	[K].MLGFKEQIPTK.[G]		0.0151501	0.000865508	1	2	6	A0A061EJX2	A0A061EJX2 [604-614]		1	1291.71	1.26	2.453	1.52	1.457	0.514	0.753	0.897788	0.312938	0.822128	0.885755	0.739802	0.896406	31.76	5.34	31.86	29.16	29.93	3.62	61	76.8	149.6	112.6	14.27	24.63	1.16	16.2		Peak Found	High	Peak Found	High	Peak Found	Peak Found	High
		FALSE	High	[K].SHMSTHALTGEITHR.[T]	1xOxidation [M3]	0.0208479	0.00101786	1	2	2	A0A061EJX2	A0A061EJX2 [564-578]		0	1693.81	100	100	100	2.518	0.45	1.124	9.47864e-17	1.09046e-16	1.00965e-16	0.446356	0.70012	0.931847				16.81	27.25	24.15		73.4	162.9	163.8		11.15	22.84	12.22		Not Found	Not Found	Not Found	Peak Found	Peak Found	High	Peak Found
		FALSE	High	[K].AEVVDIAR.[S]		0.0340328	0.00216221	1	3	24	A0A061EJX2	A0A061EJX2 [201-208]		0	872.484	1.019	1.794	1.452	1.425	0.534	0.814	0.99647	0.776881	0.866703	0.83787	0.737163	0.932436	15.42	8.02	7.18	17.02	7.37	7.02	77	72.4	138.2	112.5	8.3	14.66	3.24	7.24		High	Peak Found	High	Peak Found	High	High	High
		FALSE	High	[K].AIVGANAFAHESGIHQDGMLK.[H]	1xOxidation [M19]	0.0535346	0.0041934	1	2	1	A0A061EJX2	A0A061EJX2 [374-394]		0	2182.07																											No Quan Values	Not Found	Not Found	Not Found	Not Found	Not Found	Not Found	Not Found
		FALSE	High	[K].AYIGAINK.[M]		0.0691349	0.00522647	1	2	4	A0A061EJX2	A0A061EJX2 [596-603]		0	849.483	1.884	3.007	2.469	1.37	0.626	0.849	0.386758	0.127401	0.225785	0.926341	0.895284	0.970837	33.94	10.45	11.24	41.57	40.38	16.32	47	88.5	141.3	123.3	13.96	31.35	9.46	15.49		Peak Found	Peak Found	Peak Found	High	Peak Found	High	Peak Found
		FALSE	High	[K].AVDLITK.[E]		0.0821946	0.00652222	1	2	10	A0A061EJX2	A0A061EJX2 [526-532]		0	759.461	1.718	2.298	2.113	1.238	0.748	0.842	0.52736	0.378623	0.376026	0.954327	0.975073	0.970837	21.84	18.68	18.97	15.85	18.01	16.59	53.1	101.5	133.2	112.2	19.56	7.96	12.63	7.75		Peak Found	High	High	High	High	High	Peak Found
		FALSE	High	[R].RPPFIPNHIPDPNYVR.[V]		0.0927848	0.00760641	1	3	2	A0A061EJX2	A0A061EJX2 [68-83]		0	1932.02	100		100	1.105	100	100	9.47864e-17		1.00965e-16	0.999955	8.18243e-17	1.2905e-16				62.16				155.7		244.3		32.41		33.62		Not Found	Not Found	Not Found	High	Peak Found	Peak Found	Not Found
FALSE	High	Master Protein	A0A061DXF3	2-oxoglutarate and Fe(II)-dependent oxygenase superfamily protein OS=Theobroma cacao OX=3641 GN=TCM_005927 PE=4 SV=1	0.001	6.39	5	1	6	1	417	46.5	6.54	20.3	1				Pf14368		A0A061DXF3		0	0	100	100	100	1.34	0.716	0.892	6.64	6.64	6.64	0.42	-0.48	-0.17	1e-17	1e-17	1e-17	0.612772	0.645345	0.873876	1.43785e-16	1.67798e-16	1.60978e-16	0.942669	0.970721	0.989612
	Checked	Protein Group ID	# Proteins	# Unique Peptides	# Peptides	# PSMs	Group Description	Found in Sample: [S10] F10: Sample, CCN51	Found in Sample: [S11] F11: Sample, CCN51	Found in Sample: [S12] F12: Sample, CCN51	Found in Sample: [S7] F7: Sample, EET19	Found in Sample: [S8] F8: Sample, EET19	Found in Sample: [S9] F9: Sample, EET19	Found in Sample: [S1] F1: Sample, P7	Found in Sample: [S2] F2: Sample, P7	Found in Sample: [S3] F3: Sample, P7	Found in Sample: [S4] F4: Sample, PA121	Found in Sample: [S5] F5: Sample, PA121	Found in Sample: [S6] F6: Sample, PA121
	FALSE	1158	1	1	1	6	[Master Protein] 2-oxoglutarate and Fe(II)-dependent oxygenase superfamily protein OS=Theobroma cacao OX=3641 GN=TCM_005927 PE=4 SV=1	Not Found	High	Not Found	High	Not Found	Not Found	High	Peak Found	High	Peak Found	High	High
		Checked	Confidence	Annotated Sequence	Modifications	Qvality PEP	Qvality q-value	# Protein Groups	# Proteins	# PSMs	Master Protein Accessions	Positions in Master Proteins	Modifications in Master Proteins	# Missed Cleavages	Theo. MH+ [Da]	Abundance Ratio: (EET19) / (CCN51)	Abundance Ratio: (P7) / (CCN51)	Abundance Ratio: (PA121) / (CCN51)	Abundance Ratio: (PA121) / (EET19)	Abundance Ratio: (EET19) / (P7)	Abundance Ratio: (PA121) / (P7)	Abundance Ratio Adj. P-Value: (EET19) / (CCN51)	Abundance Ratio Adj. P-Value: (P7) / (CCN51)	Abundance Ratio Adj. P-Value: (PA121) / (CCN51)	Abundance Ratio Adj. P-Value: (PA121) / (EET19)	Abundance Ratio Adj. P-Value: (EET19) / (P7)	Abundance Ratio Adj. P-Value: (PA121) / (P7)	Abundance Ratio Variability [%]: (EET19) / (CCN51)	Abundance Ratio Variability [%]: (P7) / (CCN51)	Abundance Ratio Variability [%]: (PA121) / (CCN51)	Abundance Ratio Variability [%]: (PA121) / (EET19)	Abundance Ratio Variability [%]: (EET19) / (P7)	Abundance Ratio Variability [%]: (PA121) / (P7)	Abundances (Grouped): CCN51	Abundances (Grouped): EET19	Abundances (Grouped): P7	Abundances (Grouped): PA121	Abundances (Grouped) CV [%]: CCN51	Abundances (Grouped) CV [%]: EET19	Abundances (Grouped) CV [%]: P7	Abundances (Grouped) CV [%]: PA121	Quan Info	Found in Sample: [S10] F10: Sample, CCN51	Found in Sample: [S11] F11: Sample, CCN51	Found in Sample: [S12] F12: Sample, CCN51	Found in Sample: [S7] F7: Sample, EET19	Found in Sample: [S8] F8: Sample, EET19	Found in Sample: [S9] F9: Sample, EET19	Found in Sample: [S1] F1: Sample, P7
		FALSE	High	[K].MISAIEAVAEMAAIGFGLPK.[D]		3.63298e-06	0.000172895	1	1	6	A0A061DXF3	A0A061DXF3 [171-190]		0	2019.07	100	100	100	1.34	0.716	0.892	9.47864e-17	1.09046e-16	1.00965e-16	0.963942	0.975073	0.994931				18.77	1.16	17.44		107.1	149.5	143.5			9.41	17.76		Not Found	High	Not Found	High	Not Found	Not Found	High
FALSE	High	Master Protein	A0A061GB65	2-oxoglutarate and Fe(II)-dependent oxygenase superfamily protein OS=Theobroma cacao OX=3641 GN=TCM_015924 PE=3 SV=1	0	58.053	29	9	129	9	467	52.7	6.18	470.83	9			other molecular function	Pf03171, Pf14226		A0A061GB65		0	0	0.678	2.705	1.362	1.865	0.295	0.569	-0.56	1.44	0.45	0.9	-1.76	-0.81	0.220507	0.0124611	0.487474	0.216606	0.0215502	0.0184507	0.730614	0.111873	0.952664	0.730896	0.178845	0.14552	43.71
	Checked	Protein Group ID	# Proteins	# Unique Peptides	# Peptides	# PSMs	Group Description	Found in Sample: [S10] F10: Sample, CCN51	Found in Sample: [S11] F11: Sample, CCN51	Found in Sample: [S12] F12: Sample, CCN51	Found in Sample: [S7] F7: Sample, EET19	Found in Sample: [S8] F8: Sample, EET19	Found in Sample: [S9] F9: Sample, EET19	Found in Sample: [S1] F1: Sample, P7	Found in Sample: [S2] F2: Sample, P7	Found in Sample: [S3] F3: Sample, P7	Found in Sample: [S4] F4: Sample, PA121	Found in Sample: [S5] F5: Sample, PA121	Found in Sample: [S6] F6: Sample, PA121
	FALSE	353	1	9	9	129	[Master Protein] 2-oxoglutarate and Fe(II)-dependent oxygenase superfamily protein OS=Theobroma cacao OX=3641 GN=TCM_015924 PE=3 SV=1	High	High	High	High	High	High	High	High	High	High	High	High
		Checked	Confidence	Annotated Sequence	Modifications	Qvality PEP	Qvality q-value	# Protein Groups	# Proteins	# PSMs	Master Protein Accessions	Positions in Master Proteins	Modifications in Master Proteins	# Missed Cleavages	Theo. MH+ [Da]	Abundance Ratio: (EET19) / (CCN51)	Abundance Ratio: (P7) / (CCN51)	Abundance Ratio: (PA121) / (CCN51)	Abundance Ratio: (PA121) / (EET19)	Abundance Ratio: (EET19) / (P7)	Abundance Ratio: (PA121) / (P7)	Abundance Ratio Adj. P-Value: (EET19) / (CCN51)	Abundance Ratio Adj. P-Value: (P7) / (CCN51)	Abundance Ratio Adj. P-Value: (PA121) / (CCN51)	Abundance Ratio Adj. P-Value: (PA121) / (EET19)	Abundance Ratio Adj. P-Value: (EET19) / (P7)	Abundance Ratio Adj. P-Value: (PA121) / (P7)	Abundance Ratio Variability [%]: (EET19) / (CCN51)	Abundance Ratio Variability [%]: (P7) / (CCN51)	Abundance Ratio Variability [%]: (PA121) / (CCN51)	Abundance Ratio Variability [%]: (PA121) / (EET19)	Abundance Ratio Variability [%]: (EET19) / (P7)	Abundance Ratio Variability [%]: (PA121) / (P7)	Abundances (Grouped): CCN51	Abundances (Grouped): EET19	Abundances (Grouped): P7	Abundances (Grouped): PA121	Abundances (Grouped) CV [%]: CCN51	Abundances (Grouped) CV [%]: EET19	Abundances (Grouped) CV [%]: P7	Abundances (Grouped) CV [%]: PA121	Quan Info	Found in Sample: [S10] F10: Sample, CCN51	Found in Sample: [S11] F11: Sample, CCN51	Found in Sample: [S12] F12: Sample, CCN51	Found in Sample: [S7] F7: Sample, EET19	Found in Sample: [S8] F8: Sample, EET19	Found in Sample: [S9] F9: Sample, EET19	Found in Sample: [S1] F1: Sample, P7
		FALSE	High	[K].LGALNDPLAFIR.[L]		9.49994e-05	0.000172895	1	1	22	A0A061GB65	A0A061GB65 [309-320]		0	1299.74	1.191	3.404	2.548	2.19	0.346	0.814	0.951164	0.0666931	0.192904	0.484526	0.214173	0.944415	32.43	21.78	47.35	29.43	18.17	21.22	47.4	60	161.3	131.4	47.27	12.98	11.08	20.47		High	High	High	High	High	High	High
		FALSE	High	[K].VISLIALALNLDEDFFEK.[L]		2.41819e-07	0.000172895	1	1	35	A0A061GB65	A0A061GB65 [291-308]		0	2050.11	0.464	1.899	0.656	1.413	0.244	0.373	0.24322	0.69331	0.749525	0.903763	0.0919199	0.0176731	63.58	74.82	70.18	92.52	74.82	92.41	99.5	46.2	189	65.3	45.81	29.34	60.95	71		High	High	High	High	High	High	High
		FALSE	High	[K].ESFYIGPQTENHLNQWPSEEDLPSWR.[S]		3.19038e-07	0.000172895	1	1	25	A0A061GB65	A0A061GB65 [249-274]		0	3159.44	0.931	3.158	1.796	2.206	0.288	0.611	0.997622	0.0924766	0.687225	0.513	0.144263	0.582254	37.26	27.6	28.39	18.59	8.19	13.51	58.1	54.1	183.5	104.4	26.16	13.45	11.08	13.3		High	High	High	High	High	High	High
		FALSE	High	[K].MFFSLPVEEK.[M]		0.00302958	0.000245209	1	1	10	A0A061GB65	A0A061GB65 [209-218]		0	1226.61	0.748	2.063	1.119	1.332	0.435	0.543	0.914464	0.569051	0.99132	0.930242	0.531188	0.396657	21.53	26.16	27.4	12.51	7.46	10.56	89.7	67.1	153.9	89.3	23.75	3.18	19.5	18.21		High	Peak Found	Peak Found	High	High	High	High
		FALSE	High	[K].SKQPQLWEDVPSISGALIVNIGDMMER.[W]		0.000686637	0.000245209	1	1	2	A0A061GB65	A0A061GB65 [365-391]		1	3013.51		100	100	100	0.01	0.473		1.09046e-16	1.00965e-16	8e-17	8.18243e-17	0.223213						11.81			271.5	128.5			11.23			Not Found	Not Found	Not Found	Not Found	Not Found	Not Found	High
		FALSE	High	[K].NHRGYTGMYQEK.[L]		0.00100103	0.000245209	1	1	8	A0A061GB65	A0A061GB65 [225-236]		1	1483.67	0.566	2.423	0.969	1.713	0.234	0.42	0.672826	0.45826	0.979985	0.838014	0.103662	0.12784	25.81	31.25	31.58	38.68	54.61	40.12	77.4	43.8	203.7	75.1	14.52	20.83	41.44	31.05		High	High	Peak Found	Peak Found	Peak Found	Peak Found	High
		FALSE	High	[R].QACVDHGFFYIVNHGLEEELLKK.[V]	1xCarbamidomethyl [C3]	0.00201564	0.000245209	1	1	7	A0A061GB65	A0A061GB65 [180-202]		1	2746.37	0.611	8.373	6.893	9.91	0.062	0.696	0.74351	4.70686e-05	0.000226692	0.00027571	5.02935e-07	0.832492	63.32	54.39	59.96	56.16	56.16	42.23	21.9	13.9	226.2	137.9	57.34	48.94	31.84	18.09		Peak Found	Peak Found	Not Found	Peak Found	Peak Found	Peak Found	High
		FALSE	High	[K].MFFSLPVEEK.[M]	1xOxidation [M1]	0.00441472	0.000342638	1	1	3	A0A061GB65	A0A061GB65 [209-218]		0	1242.61	0.01	3.965	2.586	100	0.01	0.652	9.47864e-17	0.069667	0.295943	8e-17	8.18243e-17	0.809156		32.24	45.1			31.09	44.5		214.6	140.9	29.97		27.74	35.35		Peak Found	Peak Found	Peak Found	Not Found	Not Found	Not Found	High
		FALSE	High	[R].GYTGMYQEK.[L]		0.0137205	0.000691892	1	1	7	A0A061GB65	A0A061GB65 [228-236]		0	1076.47	0.733	2.315	0.989	1.328	0.38	0.429	0.931564	0.541243	0.976728	0.963942	0.57552	0.114779	34.77	38.5	24.99	31.46	43.93	38	76.6	67.9	178.7	76.7	21.83	25.15	34.31	20.67		Peak Found	High	Peak Found	Peak Found	Peak Found	High	High
		FALSE	High	[R].SSDYLQER.[F]		0.0438524	0.00347406	1	1	10	A0A061GB65	A0A061GB65 [446-453]		0	997.459	0.512	2.649	1.403	2.748	0.203	0.568	0.429475	0.23881	0.902515	0.327131	0.0314617	0.42748	14.08	63.34	33.35	32.73	64.39	52.81	69.3	37.2	183.7	109.7	13.65	14.03	82.63	77.76		High	High	High	High	High	Not Found	High
FALSE	High	Master Protein	A0A061FCN6	20S proteasome alpha subunit F2 OS=Theobroma cacao OX=3641 GN=TCM_034074 PE=3 SV=1	0	57.595	36	9	135	9	301	33	4.91	494.79	9	protein metabolism;other metabolic processes	other cell component		Pf00227, Pf10584		A0A061FCN6		0	0	1.021	1.109	1.004	0.981	0.883	0.869	0.03	0.15	0.01	-0.03	-0.18	-0.2	0.919082	0.974408	0.890113	0.855725	0.977934	0.661538	0.994486	0.993418	0.977303	0.9764	0.99848	0.958108	18.34
	Checked	Protein Group ID	# Proteins	# Unique Peptides	# Peptides	# PSMs	Group Description	Found in Sample: [S10] F10: Sample, CCN51	Found in Sample: [S11] F11: Sample, CCN51	Found in Sample: [S12] F12: Sample, CCN51	Found in Sample: [S7] F7: Sample, EET19	Found in Sample: [S8] F8: Sample, EET19	Found in Sample: [S9] F9: Sample, EET19	Found in Sample: [S1] F1: Sample, P7	Found in Sample: [S2] F2: Sample, P7	Found in Sample: [S3] F3: Sample, P7	Found in Sample: [S4] F4: Sample, PA121	Found in Sample: [S5] F5: Sample, PA121	Found in Sample: [S6] F6: Sample, PA121
	FALSE	1514	1	9	9	135	[Master Protein] 20S proteasome alpha subunit F2 OS=Theobroma cacao OX=3641 GN=TCM_034074 PE=3 SV=1	High	High	High	High	High	High	High	High	High	High	High	High
		Checked	Confidence	Annotated Sequence	Modifications	Qvality PEP	Qvality q-value	# Protein Groups	# Proteins	# PSMs	Master Protein Accessions	Positions in Master Proteins	Modifications in Master Proteins	# Missed Cleavages	Theo. MH+ [Da]	Abundance Ratio: (EET19) / (CCN51)	Abundance Ratio: (P7) / (CCN51)	Abundance Ratio: (PA121) / (CCN51)	Abundance Ratio: (PA121) / (EET19)	Abundance Ratio: (EET19) / (P7)	Abundance Ratio: (PA121) / (P7)	Abundance Ratio Adj. P-Value: (EET19) / (CCN51)	Abundance Ratio Adj. P-Value: (P7) / (CCN51)	Abundance Ratio Adj. P-Value: (PA121) / (CCN51)	Abundance Ratio Adj. P-Value: (PA121) / (EET19)	Abundance Ratio Adj. P-Value: (EET19) / (P7)	Abundance Ratio Adj. P-Value: (PA121) / (P7)	Abundance Ratio Variability [%]: (EET19) / (CCN51)	Abundance Ratio Variability [%]: (P7) / (CCN51)	Abundance Ratio Variability [%]: (PA121) / (CCN51)	Abundance Ratio Variability [%]: (PA121) / (EET19)	Abundance Ratio Variability [%]: (EET19) / (P7)	Abundance Ratio Variability [%]: (PA121) / (P7)	Abundances (Grouped): CCN51	Abundances (Grouped): EET19	Abundances (Grouped): P7	Abundances (Grouped): PA121	Abundances (Grouped) CV [%]: CCN51	Abundances (Grouped) CV [%]: EET19	Abundances (Grouped) CV [%]: P7	Abundances (Grouped) CV [%]: PA121	Quan Info	Found in Sample: [S10] F10: Sample, CCN51	Found in Sample: [S11] F11: Sample, CCN51	Found in Sample: [S12] F12: Sample, CCN51	Found in Sample: [S7] F7: Sample, EET19	Found in Sample: [S8] F8: Sample, EET19	Found in Sample: [S9] F9: Sample, EET19	Found in Sample: [S1] F1: Sample, P7
		FALSE	High	[R].LFQVEYAMEAVK.[Q]		0.000112529	0.000172895	1	1	29	A0A061FCN6	A0A061FCN6 [19-30]		0	1427.72	1.045	0.991	0.965	0.923	1.018	0.973	0.9876	0.983019	0.99236	0.973843	0.960866	0.999778	14.6	17.86	18.38	9.12	9.72	4.26	100	104.4	99.1	96.4	13.6	7.07	7.66	0.99		High	High	High	High	High	High	High
		FALSE	High	[K].VDDHIGVAIAGLTADGR.[V]		8.03554e-07	0.000172895	1	1	26	A0A061FCN6	A0A061FCN6 [66-82]		0	1679.87	0.96	1.239	1.125	1.179	0.776	0.915	0.974353	0.988289	0.981522	0.957775	0.95468	0.990175	10.4	10.65	12.8	11.86	16.15	6.23	89.6	86	115	109.4	8.82	11.53	8.98	8.25		High	Peak Found	High	High	High	High	High
		FALSE	High	[R].NECINYSFTYESPLPVGR.[L]	1xCarbamidomethyl [C3]	9.58283e-06	0.000172895	1	1	11	A0A061FCN6	A0A061FCN6 [90-107]		0	2145.99	0.69	0.933	0.731	1.058	0.759	0.803	0.885017	0.944454	0.800945	0.976029	0.994262	0.962969	2.17	13.92	2.17	0	13.64	13.64	120.1	82.9	109.2	87.7	4.2		12.96			High	High	High	High	High	Not Found	High
		FALSE	High	[R].NQYDTDVTTWSPAGR.[L]		2.32246e-05	0.000172895	1	1	19	A0A061FCN6	A0A061FCN6 [4-18]		0	1710.77	1.203	0.9	0.891	0.74	1.337	0.99	0.936884	0.94247	0.969374	0.872538	0.89158	0.986242	10.56	7.22	20.83	23.96	8.55	20.83	100.1	120.5	90.1	89.2	6.26	10.99	4.83	21.47		High	High	High	High	High	High	High
		FALSE	High	[R].YMRNECINYSFTYESPLPVGR.[L]	1xCarbamidomethyl [C6]	3.63643e-07	0.000172895	1	1	20	A0A061FCN6	A0A061FCN6 [87-107]		1	2596.2	1.03	1.53	1.095	1.058	0.682	0.722	0.990562	0.904766	0.995336	0.99721	0.943889	0.833316	8.17	24.51	4.37	6.35	24.43	24.43	85.5	89.2	130.8	94.5	4.13	7.4	24.44	3.48		High	High	High	High	High	High	High
		FALSE	High	[K].DSSRDDLVKDALMAIR.[E]		0.00261787	0.000245209	1	1	10	A0A061FCN6	A0A061FCN6 [203-218]		2	1804.92	0.938	2.209	0.902	1.055	0.492	0.519	0.99647	0.47601	0.966325	0.999972	0.752175	0.313593	28.36	16.88	39.03	39.03	78.37	91.93	79.2	74.3	175	71.4	8.59	66.7	76.82	62.85		High	High	Peak Found	High	High	High	Peak Found
		FALSE	High	[K].DALMAIRETLQGETFK.[S]		0.00259782	0.000245209	1	1	4	A0A061FCN6	A0A061FCN6 [212-227]		1	1822.94	0.01	0.97	1.106	100	0.01	1.141	9.47864e-17	0.956962	0.994589	8e-17	8.18243e-17	0.931847		40.36	0			40.36	130		126.1	143.9			37.15			Peak Found	Not Found	Not Found	Not Found	High	Not Found	High
		FALSE	High	[K].THVVLGCVNK.[A]	1xCarbamidomethyl [C7]	0.00965325	0.000406189	1	1	5	A0A061FCN6	A0A061FCN6 [42-51]		0	1126.6	1.041	0.976	0.74	0.711	1.067	0.758	0.993228	0.956962	0.873012	0.81028	0.934183	0.949039	12.14	11.47	18.46	20.2	11.06	26.23	106.5	110.9	103.9	78.8	10.61	8.49	5.07	21.72		Peak Found	High	High	High	Peak Found	High	Peak Found
		FALSE	High	[R].YMRNECINYSFTYESPLPVGR.[L]	1xCarbamidomethyl [C6]; 1xOxidation [M2]	0.0188896	0.00101786	1	1	3	A0A061FCN6	A0A061FCN6 [87-107]		1	2612.19	100	100	100	0.526	0.932	0.49	9.47864e-17	1.09046e-16	1.00965e-16	0.346709	0.958901	0.400518				0	11.54	11.54		153.9	165.2	81			10.97			Not Found	Not Found	Not Found	High	Peak Found	Not Found	Not Found
		FALSE	High	[R].LVVQLADK.[A]		0.0638209	0.00480879	1	1	8	A0A061FCN6	A0A061FCN6 [108-115]		0	885.54	0.762	1.656	1.156	1.605	0.453	0.713	0.903643	0.850616	0.969374	0.840196	0.579975	0.81249	30.2	17.52	14.52	34.92	31.86	9.71	85.4	65.1	143.5	106	12.54	27.8	13.64	12.42		High	High	High	Peak Found	High	High	High
FALSE	High	Master Protein	A0A061G2K6	21 kDa seed protein OS=Theobroma cacao OX=3641 GN=TCM_012658 PE=4 SV=1	0	514.953	66	36	9523	35	221	24	6.05	37379.1	36			enzyme regulator activity	Pf00197	18604292	A0A061G2K6; tcc:18604292		0	1	1.073	0.69	0.784	0.724	1.556	1.123	0.1	-0.54	-0.35	-0.47	0.64	0.17	0.793425	0.168089	0.416755	0.394253	0.252141	0.469106	0.994486	0.65595	0.942104	0.880962	0.801048	0.895108	17.78
	Checked	Protein Group ID	# Proteins	# Unique Peptides	# Peptides	# PSMs	Group Description	Found in Sample: [S10] F10: Sample, CCN51	Found in Sample: [S11] F11: Sample, CCN51	Found in Sample: [S12] F12: Sample, CCN51	Found in Sample: [S7] F7: Sample, EET19	Found in Sample: [S8] F8: Sample, EET19	Found in Sample: [S9] F9: Sample, EET19	Found in Sample: [S1] F1: Sample, P7	Found in Sample: [S2] F2: Sample, P7	Found in Sample: [S3] F3: Sample, P7	Found in Sample: [S4] F4: Sample, PA121	Found in Sample: [S5] F5: Sample, PA121	Found in Sample: [S6] F6: Sample, PA121
	FALSE	721	1	35	36	9523	[Master Protein] 21 kDa seed protein OS=Theobroma cacao OX=3641 GN=TCM_012658 PE=4 SV=1	High	High	High	High	High	High	High	High	High	High	High	High
		Checked	Confidence	Annotated Sequence	Modifications	Qvality PEP	Qvality q-value	# Protein Groups	# Proteins	# PSMs	Master Protein Accessions	Positions in Master Proteins	Modifications in Master Proteins	# Missed Cleavages	Theo. MH+ [Da]	Abundance Ratio: (EET19) / (CCN51)	Abundance Ratio: (P7) / (CCN51)	Abundance Ratio: (PA121) / (CCN51)	Abundance Ratio: (PA121) / (EET19)	Abundance Ratio: (EET19) / (P7)	Abundance Ratio: (PA121) / (P7)	Abundance Ratio Adj. P-Value: (EET19) / (CCN51)	Abundance Ratio Adj. P-Value: (P7) / (CCN51)	Abundance Ratio Adj. P-Value: (PA121) / (CCN51)	Abundance Ratio Adj. P-Value: (PA121) / (EET19)	Abundance Ratio Adj. P-Value: (EET19) / (P7)	Abundance Ratio Adj. P-Value: (PA121) / (P7)	Abundance Ratio Variability [%]: (EET19) / (CCN51)	Abundance Ratio Variability [%]: (P7) / (CCN51)	Abundance Ratio Variability [%]: (PA121) / (CCN51)	Abundance Ratio Variability [%]: (PA121) / (EET19)	Abundance Ratio Variability [%]: (EET19) / (P7)	Abundance Ratio Variability [%]: (PA121) / (P7)	Abundances (Grouped): CCN51	Abundances (Grouped): EET19	Abundances (Grouped): P7	Abundances (Grouped): PA121	Abundances (Grouped) CV [%]: CCN51	Abundances (Grouped) CV [%]: EET19	Abundances (Grouped) CV [%]: P7	Abundances (Grouped) CV [%]: PA121	Quan Info	Found in Sample: [S10] F10: Sample, CCN51	Found in Sample: [S11] F11: Sample, CCN51	Found in Sample: [S12] F12: Sample, CCN51	Found in Sample: [S7] F7: Sample, EET19	Found in Sample: [S8] F8: Sample, EET19	Found in Sample: [S9] F9: Sample, EET19	Found in Sample: [S1] F1: Sample, P7
		FALSE	High	[R].VSTDVNIEFVPIR.[D]		3.49246e-05	0.000172895	1	1	84	A0A061G2K6	A0A061G2K6 [100-112]		0	1488.81	1.061	0.44	0.642	0.587	2.419	1.458	0.99647	0.154905	0.623581	0.657173	0.436356	0.579171	16.55	18.19	19.71	19.71	17.06	19.27	126	137.7	55.5	80.9	12.1	12.27	12.66	17.21		High	High	High	High	High	High	High
		FALSE	High	[R].VSTDVNIEFVPIRDR.[L]		1.9159e-05	0.000172895	1	1	275	A0A061G2K6	A0A061G2K6 [100-114]		1	1759.93	1.166	0.496	0.766	0.657	2.392	1.497	0.990075	0.268575	0.833675	0.777726	0.449366	0.521669	12.25	12.12	17.41	14.58	18.08	17.41	117.8	128.9	61.4	91.9	11.62	12.16	8.81	13.47		High	High	High	High	High	High	High
		FALSE	High	[K].GEPGPNTLCSWFKIEK.[A]	1xCarbamidomethyl [C9]	9.29226e-06	0.000172895	1	1	18	A0A061G2K6	A0A061G2K6 [143-158]		1	1862.91	1.104	0.69	0.678	0.614	1.57	1.006	0.968794	0.762259	0.786308	0.706779	0.72506	0.984895	6.92	15.51	9.01	9.01	17.64	11.78	115.3	132.3	75.3	77.1	7.23	8.94	14.02	5.97		High	High	High	High	High	High	High
		FALSE	High	[K].GEPGPNTLCSWFK.[I]	1xCarbamidomethyl [C9]	0.000126302	0.000172895	1	1	158	A0A061G2K6	A0A061G2K6 [143-155]		0	1492.69	0.836	0.807	0.715	0.849	1.069	0.914	0.910728	0.872534	0.757799	0.94787	0.983896	0.98291	15.03	4.75	16.58	14.33	14.22	21.49	121.3	100.7	99	79.1	6.96	12.22	8.9	13.54		High	High	High	High	High	High	High
		FALSE	High	[R].LALSDNEWAWMFKK.[A]		5.85511e-06	0.000172895	1	1	440	A0A061G2K6	A0A061G2K6 [195-208]		1	1738.86	1.232	0.626	0.806	0.675	1.968	1.305	0.974353	0.577812	0.879165	0.806761	0.647022	0.794286	14.5	13.21	13.21	5.11	7.32	7.44	109.2	134.5	68.3	88	14.63	10.35	7.22	10.52		High	High	High	High	High	High	High
		FALSE	High	[R].LALSDNEWAWMFK.[K]	1xOxidation [M11]	5.17661e-06	0.000172895	1	1	558	A0A061G2K6	A0A061G2K6 [195-207]		0	1626.76	1.438	0.4	0.828	0.571	3.139	1.791	0.892476	0.0907149	0.902515	0.627095	0.208873	0.187002	42.66	42.44	47.75	31.41	42.53	27.26	104.1	168.1	41.6	86.2	42	28.8	22.75	26.12		High	High	High	High	High	High	High
		FALSE	High	[R].LALSDNEWAWMFK.[K]		1.16274e-06	0.000172895	1	1	384	A0A061G2K6	A0A061G2K6 [195-207]		0	1610.77	1.107	0.689	0.804	0.729	1.609	1.206	0.99647	0.709532	0.876082	0.866574	0.815106	0.903494	19.55	9.72	17.71	5.8	8.14	9.72	110.3	122	76	91.7	47.37	7.5	4.25	8.19		High	High	High	High	High	High	High
		FALSE	High	[R].LALSDNEWAWMFKK.[A]	1xOxidation [M11]	2.56935e-06	0.000172895	1	1	591	A0A061G2K6	A0A061G2K6 [195-208]		1	1754.86	1.334	0.772	0.998	0.728	2.026	1.473	0.941345	0.83295	0.976728	0.865928	0.616808	0.558266	14.66	44.58	20.82	8.47	13.98	14.46	103.4	136	64.9	95.7	35.15	6.23	15.3	7.59		High	High	High	High	High	High	High
		FALSE	High	[R].LDNYDNSAGKWWVTTDGVKGEPGPNTLCSWFK.[I]	1xCarbamidomethyl [C28]	2.92578e-05	0.000172895	1	1	7	A0A061G2K6	A0A061G2K6 [124-155]		2	3642.7	0.01	0.01	0.695	100		100	9.47864e-17	1.09046e-16	0.805747	8e-17		1.2905e-16			0				236			164						High	High	Not Found	High	Not Found	Not Found	High
		FALSE	High	[R].LDNYDNSAGKWWVTTDGVK.[G]		6.42784e-07	0.000172895	1	1	14	A0A061G2K6	A0A061G2K6 [124-142]		1	2169.02	1.359	0.729	0.779	0.555	2.149	1.092	0.895879	0.781892	0.899075	0.611986	0.26222	0.961343	23.91	43.53	16.02	23.91	22.59	39.7	110.9	140.1	62.5	86.5	22.57	16	25.66	20.35		High	High	High	High	High	Peak Found	Peak Found
		FALSE	High	[R].LCSTSTVWRLDNYDNSAGK.[W]	1xCarbamidomethyl [C2]	4.09313e-10	0.000172895	1	1	393	A0A061G2K6	A0A061G2K6 [115-133]		1	2187.01	1.006	0.89	0.866	0.861	1.334	1.092	0.990302	0.932155	0.929157	0.953719	0.911626	0.972777	21.32	38.91	38.71	38.18	24.91	33.85	111.8	112.5	78.8	96.8	17.65	8.86	28.67	31.21		High	High	High	High	High	High	High
		FALSE	High	[R].HSDDDGQIRLALSDNEWAWMFKK.[A]	1xOxidation [M20]	1.31515e-06	0.000172895	1	1	128	A0A061G2K6	A0A061G2K6 [186-208]		2	2778.29	0.996	0.651	0.825	0.829	1.541	1.247	0.9876	0.636524	0.900642	0.93681	0.843878	0.858996	25.81	23.58	21.46	26.15	26.15	5.26	115.4	114.9	74.6	95.2	16.83	37.52	9.59	7.16		High	High	High	High	High	High	High
		FALSE	High	[R].HSDDDGQIRLALSDNEWAWMFKK.[A]		1.09434e-07	0.000172895	1	1	124	A0A061G2K6	A0A061G2K6 [186-208]		2	2762.3	0.951	0.538	0.786	0.827	1.768	1.462	0.974353	0.367608	0.858318	0.935465	0.745619	0.574759	30.78	15.45	27.72	42.31	28.98	21.92	127	121.4	67.5	84.1	20.35	29.19	18.85	15.65		High	High	High	High	High	High	High
		FALSE	High	[R].HSDDDGQIRLALSDNEWAWMFK.[K]	1xOxidation [M20]	1.68568e-08	0.000172895	1	1	149	A0A061G2K6	A0A061G2K6 [186-207]		1	2650.2	1.062	0.594	0.742	0.678	1.787	1.211	0.99647	0.509386	0.802128	0.809323	0.736452	0.896703	31.84	26.37	11.38	31.84	31.84	22.8	118.5	125.8	70.4	85.3	14.39	29.28	24.82	12.05		High	High	High	High	High	High	High
		FALSE	High	[R].HSDDDGQIRLALSDNEWAWMFK.[K]		2.32909e-08	0.000172895	1	1	237	A0A061G2K6	A0A061G2K6 [186-207]		1	2634.2	0.676	0.445	0.778	1.199	1.37	1.642	0.682935	0.163729	0.847879	0.959511	0.905299	0.32645	46.35	35.31	38.62	26.7	36.18	23.08	134.3	90.7	66.2	108.7	33.85	16.08	34.53	29.68		High	High	High	High	High	High	High
		FALSE	High	[R].RSDLDNGTPVIFSNADSKDDVVR.[V]		1.81175e-11	0.000172895	1	1	117	A0A061G2K6	A0A061G2K6 [77-99]		2	2520.23	1.255	1.119	1.227	0.932	1.092	1.097	0.969588	0.998474	0.975911	0.981014	0.978451	0.970282	50.72	18.17	18.17	42.37	35.6	17.96	90.5	113.6	90.1	105.8	7.53	37.19	30.87	20.72		High	High	High	High	High	High	High
		FALSE	High	[R].RSDLDNGTPVIFSNADSK.[D]		3.67844e-11	0.000172895	1	1	516	A0A061G2K6	A0A061G2K6 [77-94]		1	1935.94	1.073	0.782	0.798	0.763	1.361	1.026	0.998345	0.84621	0.867708	0.898426	0.905692	0.986627	4.14	3.35	0.76	4.6	4.6	2.67	109.5	117.5	85.6	87.4	0.26	2.91	4.42	4.05		High	High	High	High	High	High	High
		FALSE	High	[R].SDLDNGTPVIFSNADSKDDVVR.[V]		1.8631e-08	0.000172895	1	1	134	A0A061G2K6	A0A061G2K6 [78-99]		1	2364.13	1.365	0.981	1.109	0.812	1.392	1.131	0.928553	0.965965	0.999866	0.926341	0.898455	0.95532	21.74	45.5	26.41	21.74	25.46	16.6	103.8	123.8	77.9	94.6	16.4	18.25	33.54	23.82		High	High	High	High	High	High	High
		FALSE	High	[R].SDLDNGTPVIFSNADSK.[D]		4.27445e-07	0.000172895	1	1	498	A0A061G2K6	A0A061G2K6 [78-94]		0	1779.84	1.119	0.694	0.737	0.683	1.629	1.061	0.99647	0.718512	0.795878	0.815302	0.808418	0.981017	11.09	7.1	3.69	3.56	9.12	3.28	114.6	121.6	79.5	84.4	9.01	4.73	5.97	1.57		High	High	High	High	High	High	High
		FALSE	High	[R].ATGQSCPEIVVQRRSDLDNGTPVIFSNADSK.[D]	1xCarbamidomethyl [C6]	0.000281224	0.000172895	1	1	21	A0A061G2K6	A0A061G2K6 [64-94]		2	3361.64	0.903	1.705	1.008	1.049	0.614	0.591	0.983807	0.83295	0.999029	0.999972	0.850867	0.494715	24.49	82.01	42.06	24.49	82.01	82.01	84	88	143.3	84.7	21.24	13.12	101.8	83.64		High	High	High	High	Peak Found	High	High
		FALSE	High	[R].ATGQSCPEIVVQRR.[S]	1xCarbamidomethyl [C6]	3.33482e-05	0.000172895	1	1	136	A0A061G2K6	A0A061G2K6 [64-77]		1	1600.82	1.067	0.767	0.826	0.744	1.391	1.079	0.997421	0.826592	0.90154	0.880908	0.898684	0.975835	4.95	8.67	13.49	3.29	9.58	18.69	110.6	118	84.8	86.6	4.74	1.5	7.13	33.41		High	High	High	High	High	High	High
		FALSE	High	[R].ATGQSCPEIVVQR.[R]	1xCarbamidomethyl [C6]	2.99699e-06	0.000172895	1	1	403	A0A061G2K6	A0A061G2K6 [64-76]		0	1444.72	1.08	0.813	0.811	0.754	1.391	1.049	1	0.880208	0.888035	0.889148	0.898546	0.98291	5.63	5.51	4.73	3.78	10.76	11.08	108.2	116.1	87.9	87.8	2.1	5.32	8.26	6.11		High	High	High	High	High	High	High
		FALSE	High	[K].WWVTTDGVKGEPGPNTLCSWFKIEK.[A]	1xCarbamidomethyl [C18]	1.0933e-06	0.000172895	1	1	15	A0A061G2K6	A0A061G2K6 [134-158]		2	2935.44	1.179	1.42	1.178	1.105	0.861	0.829	0.949221	0.925461	0.976728	0.997741	0.993009	0.972777	48.46	37.83	78.44	54.52	33.68	64.86	85.8	91.4	121.8	101	34.5	29.86	22.55	61.15		Peak Found	Peak Found	High	High	High	Peak Found	High
		FALSE	High	[K].WWVTTDGVKGEPGPNTLCSWFK.[I]	1xCarbamidomethyl [C18]	3.59446e-11	0.000172895	1	1	372	A0A061G2K6	A0A061G2K6 [134-155]		1	2565.22	1.029	1.016	1.063	1.016	0.97	1.03	0.993228	0.979665	0.99266	0.999972	0.999841	0.986242	6.13	5.35	3.95	6.63	11.26	6.42	97.8	100.6	99.3	102.3	3.16	6.26	10.47	3.19		High	High	High	High	High	High	High
		FALSE	High	[R].FCPSVCDSCTTLCSDIGRHSDDDGQIR.[L]	4xCarbamidomethyl [C2; C6; C9; C13]	2.73255e-06	0.000172895	1	1	166	A0A061G2K6	A0A061G2K6 [168-194]		1	3158.3	0.997	0.523	0.553	0.555	1.883	1.056	0.9876	0.330823	0.417331	0.593618	0.687431	0.981922	11.3	4.03	5.78	7.06	5.91	8.29	129.9	129.5	68.8	71.8	5.86	10.13	7.17	3.63		High	High	High	High	High	High	High
		FALSE	High	[R].FCPSVCDSCTTLCSDIGR.[H]	4xCarbamidomethyl [C2; C6; C9; C13]	2.65472e-08	0.000172895	1	1	241	A0A061G2K6	A0A061G2K6 [168-185]		0	2134.87	1.114	0.544	0.609	0.547	1.892	1.084	0.99647	0.385445	0.55454	0.577185	0.682355	0.974744	18.06	14.39	23.31	23.31	3.56	23.31	120.8	134.5	71.1	73.6	14.32	0.23	11.48	17.72		High	High	High	High	High	High	High
		FALSE	High	[R].DRLCSTSTVWRLDNYDNSAGK.[W]	1xCarbamidomethyl [C4]	1.89021e-07	0.000172895	1	1	34	A0A061G2K6	A0A061G2K6 [113-133]		2	2458.14	1.011	0.768	0.732	0.661	1.318	0.954	0.990562	0.826891	0.788079	0.784884	0.918569	0.993496	27.76	32.72	32.85	19.91	21.79	7.62	113.9	115.2	87.4	83.4	22.53	17.98	2.91	15.47		High	High	High	High	High	High	Peak Found
		FALSE	High	[K].DDVVRVSTDVNIEFVPIRDR.[L]		3.99212e-08	0.000172895	1	1	1531	A0A061G2K6	A0A061G2K6 [95-114]		2	2344.23	1.045	0.401	0.904	0.865	1.838	1.59	0.99647	0.0920473	0.948912	0.957775	0.709836	0.390425	18.25	18.25	16.33	16.33	78.7	64.46	115.3	133	46.2	105.5	6.97	36.91	29.73	35.35		High	High	High	High	High	High	High
		FALSE	High	[K].DDVVRVSTDVNIEFVPIR.[D]		5.14667e-08	0.000172895	1	1	118	A0A061G2K6	A0A061G2K6 [95-112]		1	2073.1	0.658	0.347	0.374	0.667	1.625	1.077	0.587054	0.0380067	0.112905	0.809942	0.713113	0.966446	66.63	31.04	56.51	91.78	92.12	33.4	159.9	105.2	64.7	70.2	27.01	65.6	34.01	43.98		High	High	High	High	High	High	High
		FALSE	High	[K].FRFCPSVCDSCTTLCSDIGR.[H]	4xCarbamidomethyl [C4; C8; C11; C15]	7.99661e-10	0.000172895	1	1	481	A0A061G2K6	A0A061G2K6 [166-185]		1	2438.04	0.97	0.611	0.676	0.69	1.618	1.069	0.981342	0.546262	0.689308	0.822804	0.813068	0.977313	14.73	10.67	10.57	14.78	6.19	14.09	117.3	126.3	77.2	79.2	7.39	8.88	6.27	13.1		High	High	High	High	High	High	High
		FALSE	High	[K].FRFCPSVCDSCTTLCSDIGRHSDDDGQIR.[L]	4xCarbamidomethyl [C4; C8; C11; C15]	9.11462e-10	0.000172895	1	1	440	A0A061G2K6	A0A061G2K6 [166-194]		2	3461.47	0.932	0.718	0.707	0.75	1.298	1.037	0.967003	0.764219	0.745933	0.887191	0.924138	0.983951	15.05	15.73	8.33	10.84	15.73	10.86	115.3	115.1	83.3	86.4	6.69	13.01	11.29	4.89		High	High	High	High	High	High	High
		FALSE	High	[R].DRLCSTSTVWR.[L]	1xCarbamidomethyl [C4]	0.000794719	0.000245209	1	1	38	A0A061G2K6	A0A061G2K6 [113-123]		1	1380.67	1.116	0.622	0.634	0.641	1.793	1.071	0.99647	0.571179	0.608828	0.751	0.733708	0.976056	7.52	7.53	18.27	5.93	6.65	13.89	115.1	129.6	72	83.3	10.16	2.79	7.02	11.49		High	High	High	High	High	High	High
		FALSE	High	[K].WWVTTDGVK.[G]		0.00201564	0.000245209	3	3	447	A0A061FWL5; A0A061FVK5; A0A061G2K6	A0A061FWL5 [133-141]; A0A061FVK5 [133-141]; A0A061G2K6 [134-142]		0	1091.55	1.005	0.683	0.661	0.723	1.471	1.026	0.989773	0.699423	0.664764	0.860473	0.875782	0.986242	13.68	8.79	7.58	15.85	13.68	10.72	119.6	120.2	81.7	78.5	3.04	13.54	6.79	11.55	Shared	High	High	High	High	High	High	High
		FALSE	High	[R].VSTDVNIEFVPIRDRLCSTSTVWR.[L]	1xCarbamidomethyl [C17]	0.00257792	0.000245209	1	1	13	A0A061G2K6	A0A061G2K6 [100-123]		2	2850.46	1.031	0.741	0.786	0.83	1.353	1.123	0.994181	0.795873	0.857273	0.937346	0.906816	0.959592	17.52	19.87	15.93	20.59	8.71	8.71	110	113.4	81.5	95.1	17.57	8.77	3.5	18.21		Peak Found	Peak Found	Peak Found	High	High	High	Peak Found
		FALSE	High	[R].LDNYDNSAGK.[W]		0.00278393	0.000245209	1	1	16	A0A061G2K6	A0A061G2K6 [124-133]		0	1096.49	1.234	1.235	1.274	0.818	1.049	0.913	0.916112	0.984105	0.961296	0.924501	0.946652	0.993496	38.76	89.06	110.08	63.18	42.8	61.75	75.3	117.2	111.7	95.9	32.59	19.59	77.1	84.91		High	High	High	High	High	Peak Found	High
		FALSE	High	[R].FCPSVCDSCTTLCSDIGRHSDDDGQIRLALSDNEWAWMFK.[K]	4xCarbamidomethyl [C2; C6; C9; C13]	0.00604788	0.000406189	1	1	16	A0A061G2K6	A0A061G2K6 [168-207]		2	4750.05	1.136	0.656	0.885	0.779	1.732	1.349	0.994909	0.647341	0.94113	0.914346	0.764583	0.736748	52.67	29.02	29.22	99.39	72.54	24.69	108.8	123.6	71.4	96.3	14.24	73.8	25.24	31.67		High	Peak Found	High	High	High	High	High
		FALSE	High	[R].LCSTSTVWR.[L]	1xCarbamidomethyl [C2]	0.00555829	0.000406189	1	1	167	A0A061G2K6	A0A061G2K6 [115-123]		0	1109.54	1.149	0.885	0.909	0.791	1.363	1.072	0.993177	0.927588	0.951785	0.917249	0.905484	0.976056	8.56	9.21	9.81	7.82	9.92	12.67	101.3	116.4	90.2	92.1	4.22	8.24	7.31	11.72		High	High	High	High	High	High	High
		FALSE	High	[K].IEKAGVLGYK.[F]		0.0128096	0.000499072	1	1	10	A0A061G2K6	A0A061G2K6 [156-165]		1	1077.63	1.077	0.486	0.542	0.516	2.363	1.257	1	0.244453	0.388671	0.500637	0.461957	0.846692	7.82	5.95	20.17	20.48	18	25.01	130	136.5	63.1	70.4	3.2	7.93	14.83	23.6		High	High	High	High	High	High	High
		FALSE	High	[K].AGVLGYKFR.[F]		0.013308	0.000596463	1	1	20	A0A061G2K6	A0A061G2K6 [159-167]		1	1010.58	1.113	0.913	1.26	1.132	1.22	1.232	0.99647	0.941715	0.969374	0.978788	0.946617	0.878457	10.65	18.96	28	21.9	22.79	32.72	93.3	103.9	85.2	117.6	7.07	11.22	26.29	20.03		High	High	High	High	High	High	High
		FALSE	High	[R].HSDDDGQIR.[L]		0.0325363	0.00208988	1	1	13	A0A061G2K6	A0A061G2K6 [186-194]		0	1042.45	1.202	0.51	0.525	0.474	2.121	1.004	0.907625	0.338688	0.455239	0.350674	0.370592	0.982218	35.26	23.4	23.4	23.96	27.75	14.1	128.3	138.9	65.5	67.4	25.58	41.9	14.67	12.45		Peak Found	High	High	High	High	High	Peak Found
FALSE	High	Master Protein	A0A061FWL5	21 kDa seed protein OS=Theobroma cacao OX=3641 GN=TCM_012662 PE=4 SV=1	0	189.481	76	25	872	2	219	23.9	6.13	2674.89	25			enzyme regulator activity	Pf00197		A0A061FWL5		0	19	3.344	1.003	0.926	0.31	2.967	0.861	1.74	0.01	-0.11	-1.69	1.57	-0.22	8.18536e-05	0.752688	0.718823	0.00652545	0.0130666	0.632538	0.000934841	0.966232	0.958774	0.0556122	0.117277	0.947008	94.48
	Checked	Protein Group ID	# Proteins	# Unique Peptides	# Peptides	# PSMs	Group Description	Found in Sample: [S10] F10: Sample, CCN51	Found in Sample: [S11] F11: Sample, CCN51	Found in Sample: [S12] F12: Sample, CCN51	Found in Sample: [S7] F7: Sample, EET19	Found in Sample: [S8] F8: Sample, EET19	Found in Sample: [S9] F9: Sample, EET19	Found in Sample: [S1] F1: Sample, P7	Found in Sample: [S2] F2: Sample, P7	Found in Sample: [S3] F3: Sample, P7	Found in Sample: [S4] F4: Sample, PA121	Found in Sample: [S5] F5: Sample, PA121	Found in Sample: [S6] F6: Sample, PA121
	FALSE	487	1	2	25	872	[Master Protein] 21 kDa seed protein OS=Theobroma cacao OX=3641 GN=TCM_012662 PE=4 SV=1	High	High	High	Peak Found	Peak Found	Peak Found	High	Peak Found	Peak Found	High	Peak Found	Peak Found
		Checked	Confidence	Annotated Sequence	Modifications	Qvality PEP	Qvality q-value	# Protein Groups	# Proteins	# PSMs	Master Protein Accessions	Positions in Master Proteins	Modifications in Master Proteins	# Missed Cleavages	Theo. MH+ [Da]	Abundance Ratio: (EET19) / (CCN51)	Abundance Ratio: (P7) / (CCN51)	Abundance Ratio: (PA121) / (CCN51)	Abundance Ratio: (PA121) / (EET19)	Abundance Ratio: (EET19) / (P7)	Abundance Ratio: (PA121) / (P7)	Abundance Ratio Adj. P-Value: (EET19) / (CCN51)	Abundance Ratio Adj. P-Value: (P7) / (CCN51)	Abundance Ratio Adj. P-Value: (PA121) / (CCN51)	Abundance Ratio Adj. P-Value: (PA121) / (EET19)	Abundance Ratio Adj. P-Value: (EET19) / (P7)	Abundance Ratio Adj. P-Value: (PA121) / (P7)	Abundance Ratio Variability [%]: (EET19) / (CCN51)	Abundance Ratio Variability [%]: (P7) / (CCN51)	Abundance Ratio Variability [%]: (PA121) / (CCN51)	Abundance Ratio Variability [%]: (PA121) / (EET19)	Abundance Ratio Variability [%]: (EET19) / (P7)	Abundance Ratio Variability [%]: (PA121) / (P7)	Abundances (Grouped): CCN51	Abundances (Grouped): EET19	Abundances (Grouped): P7	Abundances (Grouped): PA121	Abundances (Grouped) CV [%]: CCN51	Abundances (Grouped) CV [%]: EET19	Abundances (Grouped) CV [%]: P7	Abundances (Grouped) CV [%]: PA121	Quan Info	Found in Sample: [S10] F10: Sample, CCN51	Found in Sample: [S11] F11: Sample, CCN51	Found in Sample: [S12] F12: Sample, CCN51	Found in Sample: [S7] F7: Sample, EET19	Found in Sample: [S8] F8: Sample, EET19	Found in Sample: [S9] F9: Sample, EET19	Found in Sample: [S1] F1: Sample, P7
		FALSE	High	[R].LSTDVNIEFVPIR.[D]		6.62255e-06	0.000172895	2	2	7	A0A061FWL5; A0A061FVK5	A0A061FWL5 [99-111]; A0A061FVK5 [99-111]		0	1502.82	1.594	2.072	1.394	0.898	0.837	0.724	0.526247	0.677124	0.940696	0.94855	0.995134	0.932526	24.33	15.33	23.61	24.3	23.58	17.47	61.7	110.5	132.1	95.7	18.59	24.36	6.94	17.37	Shared	High	Peak Found	Peak Found	High	High	High	High
		FALSE	High	[R].GSDDDGLPVIFSNADGKDGVVR.[L]		1.77395e-05	0.000172895	2	2	6	A0A061FWL5; A0A061FVK5	A0A061FWL5 [77-98]; A0A061FVK5 [77-98]		1	2233.07	2.473	1.563	1.803	0.745	1.173	1.049	0.149635	0.916981	0.765547	0.905796	0.90238	0.981017	19.3	46.96	17.08	34.15	53.68	47.88	59.9	148.2	93.6	98.3	9.34	39.15	37.93	13.25	Shared	Peak Found	Peak Found	Peak Found	High	High	High	Peak Found
		FALSE	High	[R].GSDDDGLPVIFSNADGK.[D]		6.00327e-08	0.000172895	2	2	53	A0A061FWL5; A0A061FVK5	A0A061FWL5 [77-93]; A0A061FVK5 [77-93]		0	1706.79	3.041	1.023	0.992	0.326	3.026	0.987	0.0623974	0.979943	0.976728	0.0757301	0.237238	0.994451	13.07	12.01	12.01	12.33	12.33	9.64	66.2	201.5	66.6	65.7	10.76	14.25	12.7	3.2	Shared	High	High	High	High	High	High	High
		FALSE	High	[R].LALSENGWPWIFK.[K]		8.08201e-05	0.000172895	2	2	22	A0A061FWL5; A0A061FVK5	A0A061FWL5 [193-205]; A0A061FVK5 [193-205]		0	1560.82	2.717	1.163	0.984	0.362	2.317	0.846	0.122171	0.997596	0.975069	0.130712	0.483968	0.954346	15.08	14.86	13.7	8.82	5.79	8.82	68.2	185.3	79.3	67.1	15.15	3.3	6.55	8.42	Shared	High	High	High	High	High	High	High
		FALSE	High	[R].LALSENGWPWIFKK.[A]		0.000313217	0.000172895	2	2	23	A0A061FWL5; A0A061FVK5	A0A061FWL5 [193-206]; A0A061FVK5 [193-206]		1	1688.92	2.943	1.405	0.933	0.327	2.054	0.692	0.0227786	0.932155	0.969374	0.138818	0.565486	0.813843	22.38	23.86	20.21	14.4	20.49	6.23	65.8	193.7	82.8	57.7	23.09	10.3	11.55	8.95	Shared	High	High	High	High	High	High	High
		FALSE	High	[R].VTGQSCPEIVVQRGSDDDGLPVIFSNADGK.[D]	1xCarbamidomethyl [C6]	3.95776e-07	0.000172895	2	2	35	A0A061FWL5; A0A061FVK5	A0A061FWL5 [64-93]; A0A061FVK5 [64-93]		1	3160.52	1.432	1.094	0.81	0.648	1.309	0.816	0.851598	0.997158	0.909047	0.775768	0.851752	0.947556	36.79	17.04	27.65	49.51	41.6	16.23	89.8	128.6	98.2	83.4	16.84	33.89	9.4	19.28	Shared	High	High	High	High	High	High	High
		FALSE	High	[R].VTGQSCPEIVVQR.[G]	1xCarbamidomethyl [C6]	5.21662e-06	0.000172895	2	2	19	A0A061FWL5; A0A061FVK5	A0A061FWL5 [64-76]; A0A061FVK5 [64-76]		0	1472.75	10.584	1.346	1.09	0.1	8.212	0.814	9.71766e-08	0.956962	0.998397	2.80882e-06	0.00137286	0.926896	16.28	9.5	12.76	11.5	13.98	14.6	29.5	300.2	40.4	29.9	11.69	7.45	10.15	11.88	Shared	Peak Found	Peak Found	High	High	High	High	Peak Found
		FALSE	High	[R].TGVEYYVVSAIWGAGGGGLALGR.[V]		2.72994e-05	0.000172895	2	2	5	A0A061FWL5; A0A061FVK5	A0A061FWL5 [41-63]; A0A061FVK5 [41-63]		0	2253.17	1.076	1.282	0.979	0.936	0.839	0.786	0.99997	0.976846	0.969374	0.981014	0.977051	0.888207	10.42	10.42	10.42	6.54	5.71	9.58	91.6	98.6	117.5	92.3	10.45	2.07	5.42	12.94	Shared	Peak Found	High	High	Peak Found	High	Peak Found	Peak Found
		FALSE	High	[K].WWVTTDGVKGDPGHNTLTSWFK.[I]		1.85056e-09	0.000172895	2	2	63	A0A061FWL5; A0A061FVK5	A0A061FWL5 [133-154]; A0A061FVK5 [133-154]		1	2532.23	8.971	1.549	1.275	0.151	5.144	0.777	1.0163e-06	0.899319	0.969374	0.000217491	0.0237531	0.875226	27.73	34.55	38.69	24.13	29.23	36.4	30.6	274.6	53.4	41.4	29.47	7.54	24.91	21.59	Shared	High	High	High	High	High	High	High
		FALSE	High	[R].FCPSVCDSCIHLCNDFGRHGHDGQVR.[L]	4xCarbamidomethyl [C2; C6; C9; C13]	6.8757e-05	0.000172895	2	2	7	A0A061FWL5; A0A061FVK5	A0A061FWL5 [167-192]; A0A061FVK5 [167-192]		1	3130.32	7.868	0.53	0.495	0.063	15.289	0.962	6.12258e-08	0.387053	0.410562	5.85314e-07	4.30351e-07	0.995343	45.13	16.45	23.85	47.27	44.57	15.98	40.5	318.6	20.8	20	17.52	39.46	15.16		Shared	Peak Found	High	Peak Found	High	High	High	High
		FALSE	High	[R].FCPSVCDSCIHLCNDFGR.[H]	4xCarbamidomethyl [C2; C6; C9; C13]	4.4765e-07	0.000172895	2	2	25	A0A061FWL5; A0A061FVK5	A0A061FWL5 [167-184]; A0A061FVK5 [167-184]		0	2243.91	4.449	0.415	0.659	0.107	12.732	1.362	0.00313968	0.112391	0.74868	3.43396e-05	6.46142e-05	0.732238	16.54	35.89	61.79	23.12	15.38	28.9	65	282.6	22.2	30.2	26.36	7.04	16.52	34.14	Shared	High	High	Peak Found	High	High	High	High
		FALSE	High	[K].FRFCPSVCDSCIHLCNDFGR.[H]	4xCarbamidomethyl [C4; C8; C11; C15]	2.46036e-09	0.000172895	2	2	39	A0A061FWL5; A0A061FVK5	A0A061FWL5 [165-184]; A0A061FVK5 [165-184]		1	2547.08	4.958	0.883	0.799	0.15	6.261	0.939	0.00111025	0.92713	0.865558	0.000205139	0.00785561	0.991909	23.03	5.08	10.45	12.72	16.17	3.12	48.5	268.4	42.9	40.3	23.48	12.3	0.89	4.89	Shared	High	High	High	High	High	High	High
		FALSE	High	[K].FRFCPSVCDSCIHLCNDFGRHGHDGQVR.[L]	4xCarbamidomethyl [C4; C8; C11; C15]	0.000108281	0.000172895	2	2	11	A0A061FWL5; A0A061FVK5	A0A061FWL5 [165-192]; A0A061FVK5 [165-192]		2	3433.49	4.599	0.907	0.957	0.132	5.069	0.873	4.83949e-05	0.932153	0.975911	0.000355062	0.00361356	0.989208	39.54	36.7	53.93	73.89	66.46	66.46	53.6	246.5	48.6	51.3	22.26	73.63	43.87	49.87	Shared	Peak Found	High	High	High	High	High	Peak Found
		FALSE	High	[K].GDPGHNTLTSWFK.[I]		1.73345e-05	0.000172895	2	2	28	A0A061FWL5; A0A061FVK5	A0A061FWL5 [142-154]; A0A061FVK5 [142-154]		0	1459.7	6.712	0.843	0.639	0.084	8.198	0.755	4.10804e-05	0.904766	0.617914	3.90159e-07	0.00138873	0.833316	17.14	19.39	37.55	18.03	10.49	33.12	43.9	294.3	37	24.8	17.66	4.73	14.16	29.19	Shared	High	High	High	High	High	High	High
		FALSE	High	[R].LSTDVNIEFVPIRDR.[L]		0.000813275	0.000245209	2	2	24	A0A061FWL5; A0A061FVK5	A0A061FWL5 [99-113]; A0A061FVK5 [99-113]		1	1773.95	1.749	0.747	0.952	0.555	2.291	1.271	0.67298	0.804097	0.969374	0.593704	0.493902	0.833002	4.72	4.11	4.6	6.77	5.16	5.16	88.8	156.3	68.2	86.7	2.02	13.87	2.01	10.83	Shared	High	High	High	High	High	High	High
		FALSE	High	[K].WWVTTDGVK.[G]		0.00201564	0.000245209	3	3	447	A0A061FWL5; A0A061FVK5; A0A061G2K6	A0A061FWL5 [133-141]; A0A061FVK5 [133-141]; A0A061G2K6 [134-142]		0	1091.55	1.005	0.683	0.661	0.723	1.471	1.026	0.989773	0.699423	0.664764	0.860473	0.875782	0.986242	13.68	8.79	7.58	15.85	13.68	10.72	119.6	120.2	81.7	78.5	3.04	13.54	6.79	11.55	Shared	High	High	High	High	High	High	High
		FALSE	High	[K].LDDYDPSTGKWWVTTDGVKGDPGHNTLTSWFK.[I]		0.00140422	0.000245209	2	2	2	A0A061FWL5; A0A061FVK5	A0A061FWL5 [123-154]; A0A061FVK5 [123-154]		2	3623.71																											No Quan Values	Not Found	Not Found	Not Found	Not Found	High	High	Not Found
		FALSE	High	[K].LDDYDPSTGK.[W]		0.00130026	0.000245209	2	2	25	A0A061FWL5; A0A061FVK5	A0A061FWL5 [123-132]; A0A061FVK5 [123-132]		0	1110.49	4.196	0.874	0.577	0.136	4.865	0.661	0.00533166	0.92233	0.475085	7.73745e-05	0.0317157	0.590925	63.63	21.17	21.14	21.22	21.26	9.23	60.6	254.4	51.2	33.8	21.18	86.73	9.39	9.37	Shared	High	High	High	High	High	Peak Found	High
		FALSE	High	[R].LCLTSTVWKLDDYDPSTGK.[W]	1xCarbamidomethyl [C2]	0.000800857	0.000245209	2	2	1	A0A061FWL5; A0A061FVK5	A0A061FWL5 [114-132]; A0A061FVK5 [114-132]		1	2199.06	100			0.01	100		9.47864e-17			8e-17	8.18243e-17									400				25.58			Shared	Not Found	Not Found	Not Found	Peak Found	Peak Found	High	Not Found
		FALSE	High	[K].IEDAGALGYK.[F]		0.00399515	0.000342638	1	1	10	A0A061FWL5	A0A061FWL5 [155-164]		0	1036.53	0.034	0.276	0.096	3.336	0.112	0.314	9.47864e-17	0.00693112	2.39225e-08	0.1404	0.000168744	0.000452413	38.99	19.27	35.66	47.43	30.87	35.66	278.3	9.5	85.4	26.8	17.13	36.77	11.82	32.37		High	High	High	Peak Found	Peak Found	Peak Found	High
		FALSE	High	[R].VTGQSCPEIVVQRGSDDDGLPVIFSNADGKDGVVR.[L]	1xCarbamidomethyl [C6]	0.00356023	0.000342638	2	2	1	A0A061FWL5; A0A061FVK5	A0A061FWL5 [64-98]; A0A061FVK5 [64-98]		2	3686.81																											No Quan Values	Not Found	Not Found	Not Found	Not Found	Not Found	Not Found	High
		FALSE	High	[R].LCLTSTVWK.[L]	1xCarbamidomethyl [C2]	0.00721476	0.000406189	2	2	13	A0A061FWL5; A0A061FVK5	A0A061FWL5 [114-122]; A0A061FVK5 [114-122]		0	1107.59	7.742	0.847	0.909	0.11	9.31	1.036	7.10853e-06	0.907204	0.951785	8.6414e-06	0.000566036	0.984895	21.14	13.23	11.91	12.96	13.57	11.95	34.4	304.2	30.2	31.3	14.19	10.21	8.57	5.05	Shared	Peak Found	High	High	High	High	High	High
		FALSE	High	[R].DRLCLTSTVWK.[L]	1xCarbamidomethyl [C4]	0.0519813	0.00406083	2	2	3	A0A061FWL5; A0A061FVK5	A0A061FWL5 [112-122]; A0A061FVK5 [112-122]		1	1378.71	100		100	0.316	100	100	9.47864e-17		1.00965e-16	0.0446708	8.18243e-17	1.2905e-16				4.23				304		96		12.79			Shared	Not Found	Not Found	Not Found	High	High	High	Not Found
		FALSE	High	[K].LDDYDPSTGKWWVTTDGVK.[G]		0.0571925	0.00441451	2	2	1	A0A061FWL5; A0A061FVK5	A0A061FWL5 [123-141]; A0A061FVK5 [123-141]		1	2183.03																											No Quan Values	Not Found	Not Found	Not Found	Not Found	High	Not Found	Not Found
		FALSE	High	[K].IEDAGALGYKFR.[F]		0.0754025	0.00554107	1	1	2	A0A061FWL5	A0A061FWL5 [155-166]		1	1339.7																											No Quan Values	High	High	Not Found	Not Found	Not Found	Not Found	Not Found
FALSE	High	Master Protein	A0A061FVK5	21 kDa seed protein OS=Theobroma cacao OX=3641 GN=TCM_012673 PE=4 SV=1	0	187.58	76	24	889	1	219	23.9	6.39	2716.39	24			enzyme regulator activity	Pf00197		A0A061FVK5		0	0	0.01	1.651	2.273	100	0.01	1.439	-6.64	0.72	1.18	6.64	-6.64	0.53	1e-17	0.272344	0.0363839	1e-17	1e-17	0.0643973	1.43785e-16	0.805365	0.261473	1.14984e-16	1.23946e-16	0.360545
	Checked	Protein Group ID	# Proteins	# Unique Peptides	# Peptides	# PSMs	Group Description	Found in Sample: [S10] F10: Sample, CCN51	Found in Sample: [S11] F11: Sample, CCN51	Found in Sample: [S12] F12: Sample, CCN51	Found in Sample: [S7] F7: Sample, EET19	Found in Sample: [S8] F8: Sample, EET19	Found in Sample: [S9] F9: Sample, EET19	Found in Sample: [S1] F1: Sample, P7	Found in Sample: [S2] F2: Sample, P7	Found in Sample: [S3] F3: Sample, P7	Found in Sample: [S4] F4: Sample, PA121	Found in Sample: [S5] F5: Sample, PA121	Found in Sample: [S6] F6: Sample, PA121
	FALSE	589	1	1	24	889	[Master Protein] 21 kDa seed protein OS=Theobroma cacao OX=3641 GN=TCM_012673 PE=4 SV=1	High	High	High	Not Found	Not Found	Not Found	High	High	High	High	High	High
		Checked	Confidence	Annotated Sequence	Modifications	Qvality PEP	Qvality q-value	# Protein Groups	# Proteins	# PSMs	Master Protein Accessions	Positions in Master Proteins	Modifications in Master Proteins	# Missed Cleavages	Theo. MH+ [Da]	Abundance Ratio: (EET19) / (CCN51)	Abundance Ratio: (P7) / (CCN51)	Abundance Ratio: (PA121) / (CCN51)	Abundance Ratio: (PA121) / (EET19)	Abundance Ratio: (EET19) / (P7)	Abundance Ratio: (PA121) / (P7)	Abundance Ratio Adj. P-Value: (EET19) / (CCN51)	Abundance Ratio Adj. P-Value: (P7) / (CCN51)	Abundance Ratio Adj. P-Value: (PA121) / (CCN51)	Abundance Ratio Adj. P-Value: (PA121) / (EET19)	Abundance Ratio Adj. P-Value: (EET19) / (P7)	Abundance Ratio Adj. P-Value: (PA121) / (P7)	Abundance Ratio Variability [%]: (EET19) / (CCN51)	Abundance Ratio Variability [%]: (P7) / (CCN51)	Abundance Ratio Variability [%]: (PA121) / (CCN51)	Abundance Ratio Variability [%]: (PA121) / (EET19)	Abundance Ratio Variability [%]: (EET19) / (P7)	Abundance Ratio Variability [%]: (PA121) / (P7)	Abundances (Grouped): CCN51	Abundances (Grouped): EET19	Abundances (Grouped): P7	Abundances (Grouped): PA121	Abundances (Grouped) CV [%]: CCN51	Abundances (Grouped) CV [%]: EET19	Abundances (Grouped) CV [%]: P7	Abundances (Grouped) CV [%]: PA121	Quan Info	Found in Sample: [S10] F10: Sample, CCN51	Found in Sample: [S11] F11: Sample, CCN51	Found in Sample: [S12] F12: Sample, CCN51	Found in Sample: [S7] F7: Sample, EET19	Found in Sample: [S8] F8: Sample, EET19	Found in Sample: [S9] F9: Sample, EET19	Found in Sample: [S1] F1: Sample, P7
		FALSE	High	[R].LSTDVNIEFVPIR.[D]		6.62255e-06	0.000172895	2	2	7	A0A061FWL5; A0A061FVK5	A0A061FWL5 [99-111]; A0A061FVK5 [99-111]		0	1502.82	1.594	2.072	1.394	0.898	0.837	0.724	0.526247	0.677124	0.940696	0.94855	0.995134	0.932526	24.33	15.33	23.61	24.3	23.58	17.47	61.7	110.5	132.1	95.7	18.59	24.36	6.94	17.37	Shared	High	Peak Found	Peak Found	High	High	High	High
		FALSE	High	[R].GSDDDGLPVIFSNADGKDGVVR.[L]		1.77395e-05	0.000172895	2	2	6	A0A061FWL5; A0A061FVK5	A0A061FWL5 [77-98]; A0A061FVK5 [77-98]		1	2233.07	2.473	1.563	1.803	0.745	1.173	1.049	0.149635	0.916981	0.765547	0.905796	0.90238	0.981017	19.3	46.96	17.08	34.15	53.68	47.88	59.9	148.2	93.6	98.3	9.34	39.15	37.93	13.25	Shared	Peak Found	Peak Found	Peak Found	High	High	High	Peak Found
		FALSE	High	[R].GSDDDGLPVIFSNADGK.[D]		6.00327e-08	0.000172895	2	2	53	A0A061FWL5; A0A061FVK5	A0A061FWL5 [77-93]; A0A061FVK5 [77-93]		0	1706.79	3.041	1.023	0.992	0.326	3.026	0.987	0.0623974	0.979943	0.976728	0.0757301	0.237238	0.994451	13.07	12.01	12.01	12.33	12.33	9.64	66.2	201.5	66.6	65.7	10.76	14.25	12.7	3.2	Shared	High	High	High	High	High	High	High
		FALSE	High	[R].LALSENGWPWIFK.[K]		8.08201e-05	0.000172895	2	2	22	A0A061FWL5; A0A061FVK5	A0A061FWL5 [193-205]; A0A061FVK5 [193-205]		0	1560.82	2.717	1.163	0.984	0.362	2.317	0.846	0.122171	0.997596	0.975069	0.130712	0.483968	0.954346	15.08	14.86	13.7	8.82	5.79	8.82	68.2	185.3	79.3	67.1	15.15	3.3	6.55	8.42	Shared	High	High	High	High	High	High	High
		FALSE	High	[R].LALSENGWPWIFKK.[A]		0.000313217	0.000172895	2	2	23	A0A061FWL5; A0A061FVK5	A0A061FWL5 [193-206]; A0A061FVK5 [193-206]		1	1688.92	2.943	1.405	0.933	0.327	2.054	0.692	0.0227786	0.932155	0.969374	0.138818	0.565486	0.813843	22.38	23.86	20.21	14.4	20.49	6.23	65.8	193.7	82.8	57.7	23.09	10.3	11.55	8.95	Shared	High	High	High	High	High	High	High
		FALSE	High	[R].VTGQSCPEIVVQRGSDDDGLPVIFSNADGK.[D]	1xCarbamidomethyl [C6]	3.95776e-07	0.000172895	2	2	35	A0A061FWL5; A0A061FVK5	A0A061FWL5 [64-93]; A0A061FVK5 [64-93]		1	3160.52	1.432	1.094	0.81	0.648	1.309	0.816	0.851598	0.997158	0.909047	0.775768	0.851752	0.947556	36.79	17.04	27.65	49.51	41.6	16.23	89.8	128.6	98.2	83.4	16.84	33.89	9.4	19.28	Shared	High	High	High	High	High	High	High
		FALSE	High	[R].VTGQSCPEIVVQR.[G]	1xCarbamidomethyl [C6]	5.21662e-06	0.000172895	2	2	19	A0A061FWL5; A0A061FVK5	A0A061FWL5 [64-76]; A0A061FVK5 [64-76]		0	1472.75	10.584	1.346	1.09	0.1	8.212	0.814	9.71766e-08	0.956962	0.998397	2.80882e-06	0.00137286	0.926896	16.28	9.5	12.76	11.5	13.98	14.6	29.5	300.2	40.4	29.9	11.69	7.45	10.15	11.88	Shared	Peak Found	Peak Found	High	High	High	High	Peak Found
		FALSE	High	[R].TGVEYYVVSAIWGAGGGGLALGR.[V]		2.72994e-05	0.000172895	2	2	5	A0A061FWL5; A0A061FVK5	A0A061FWL5 [41-63]; A0A061FVK5 [41-63]		0	2253.17	1.076	1.282	0.979	0.936	0.839	0.786	0.99997	0.976846	0.969374	0.981014	0.977051	0.888207	10.42	10.42	10.42	6.54	5.71	9.58	91.6	98.6	117.5	92.3	10.45	2.07	5.42	12.94	Shared	Peak Found	High	High	Peak Found	High	Peak Found	Peak Found
		FALSE	High	[K].WWVTTDGVKGDPGHNTLTSWFK.[I]		1.85056e-09	0.000172895	2	2	63	A0A061FWL5; A0A061FVK5	A0A061FWL5 [133-154]; A0A061FVK5 [133-154]		1	2532.23	8.971	1.549	1.275	0.151	5.144	0.777	1.0163e-06	0.899319	0.969374	0.000217491	0.0237531	0.875226	27.73	34.55	38.69	24.13	29.23	36.4	30.6	274.6	53.4	41.4	29.47	7.54	24.91	21.59	Shared	High	High	High	High	High	High	High
		FALSE	High	[R].FCPSVCDSCIHLCNDFGRHGHDGQVR.[L]	4xCarbamidomethyl [C2; C6; C9; C13]	6.8757e-05	0.000172895	2	2	7	A0A061FWL5; A0A061FVK5	A0A061FWL5 [167-192]; A0A061FVK5 [167-192]		1	3130.32	7.868	0.53	0.495	0.063	15.289	0.962	6.12258e-08	0.387053	0.410562	5.85314e-07	4.30351e-07	0.995343	45.13	16.45	23.85	47.27	44.57	15.98	40.5	318.6	20.8	20	17.52	39.46	15.16		Shared	Peak Found	High	Peak Found	High	High	High	High
		FALSE	High	[R].FCPSVCDSCIHLCNDFGR.[H]	4xCarbamidomethyl [C2; C6; C9; C13]	4.4765e-07	0.000172895	2	2	25	A0A061FWL5; A0A061FVK5	A0A061FWL5 [167-184]; A0A061FVK5 [167-184]		0	2243.91	4.449	0.415	0.659	0.107	12.732	1.362	0.00313968	0.112391	0.74868	3.43396e-05	6.46142e-05	0.732238	16.54	35.89	61.79	23.12	15.38	28.9	65	282.6	22.2	30.2	26.36	7.04	16.52	34.14	Shared	High	High	Peak Found	High	High	High	High
		FALSE	High	[K].FRFCPSVCDSCIHLCNDFGR.[H]	4xCarbamidomethyl [C4; C8; C11; C15]	2.46036e-09	0.000172895	2	2	39	A0A061FWL5; A0A061FVK5	A0A061FWL5 [165-184]; A0A061FVK5 [165-184]		1	2547.08	4.958	0.883	0.799	0.15	6.261	0.939	0.00111025	0.92713	0.865558	0.000205139	0.00785561	0.991909	23.03	5.08	10.45	12.72	16.17	3.12	48.5	268.4	42.9	40.3	23.48	12.3	0.89	4.89	Shared	High	High	High	High	High	High	High
		FALSE	High	[K].FRFCPSVCDSCIHLCNDFGRHGHDGQVR.[L]	4xCarbamidomethyl [C4; C8; C11; C15]	0.000108281	0.000172895	2	2	11	A0A061FWL5; A0A061FVK5	A0A061FWL5 [165-192]; A0A061FVK5 [165-192]		2	3433.49	4.599	0.907	0.957	0.132	5.069	0.873	4.83949e-05	0.932153	0.975911	0.000355062	0.00361356	0.989208	39.54	36.7	53.93	73.89	66.46	66.46	53.6	246.5	48.6	51.3	22.26	73.63	43.87	49.87	Shared	Peak Found	High	High	High	High	High	Peak Found
		FALSE	High	[K].GDPGHNTLTSWFK.[I]		1.73345e-05	0.000172895	2	2	28	A0A061FWL5; A0A061FVK5	A0A061FWL5 [142-154]; A0A061FVK5 [142-154]		0	1459.7	6.712	0.843	0.639	0.084	8.198	0.755	4.10804e-05	0.904766	0.617914	3.90159e-07	0.00138873	0.833316	17.14	19.39	37.55	18.03	10.49	33.12	43.9	294.3	37	24.8	17.66	4.73	14.16	29.19	Shared	High	High	High	High	High	High	High
		FALSE	High	[R].LSTDVNIEFVPIRDR.[L]		0.000813275	0.000245209	2	2	24	A0A061FWL5; A0A061FVK5	A0A061FWL5 [99-113]; A0A061FVK5 [99-113]		1	1773.95	1.749	0.747	0.952	0.555	2.291	1.271	0.67298	0.804097	0.969374	0.593704	0.493902	0.833002	4.72	4.11	4.6	6.77	5.16	5.16	88.8	156.3	68.2	86.7	2.02	13.87	2.01	10.83	Shared	High	High	High	High	High	High	High
		FALSE	High	[K].WWVTTDGVK.[G]		0.00201564	0.000245209	3	3	447	A0A061FWL5; A0A061FVK5; A0A061G2K6	A0A061FWL5 [133-141]; A0A061FVK5 [133-141]; A0A061G2K6 [134-142]		0	1091.55	1.005	0.683	0.661	0.723	1.471	1.026	0.989773	0.699423	0.664764	0.860473	0.875782	0.986242	13.68	8.79	7.58	15.85	13.68	10.72	119.6	120.2	81.7	78.5	3.04	13.54	6.79	11.55	Shared	High	High	High	High	High	High	High
		FALSE	High	[K].LDDYDPSTGKWWVTTDGVKGDPGHNTLTSWFK.[I]		0.00140422	0.000245209	2	2	2	A0A061FWL5; A0A061FVK5	A0A061FWL5 [123-154]; A0A061FVK5 [123-154]		2	3623.71																											No Quan Values	Not Found	Not Found	Not Found	Not Found	High	High	Not Found
		FALSE	High	[K].LDDYDPSTGK.[W]		0.00130026	0.000245209	2	2	25	A0A061FWL5; A0A061FVK5	A0A061FWL5 [123-132]; A0A061FVK5 [123-132]		0	1110.49	4.196	0.874	0.577	0.136	4.865	0.661	0.00533166	0.92233	0.475085	7.73745e-05	0.0317157	0.590925	63.63	21.17	21.14	21.22	21.26	9.23	60.6	254.4	51.2	33.8	21.18	86.73	9.39	9.37	Shared	High	High	High	High	High	Peak Found	High
		FALSE	High	[R].LCLTSTVWKLDDYDPSTGK.[W]	1xCarbamidomethyl [C2]	0.000800857	0.000245209	2	2	1	A0A061FWL5; A0A061FVK5	A0A061FWL5 [114-132]; A0A061FVK5 [114-132]		1	2199.06	100			0.01	100		9.47864e-17			8e-17	8.18243e-17									400				25.58			Shared	Not Found	Not Found	Not Found	Peak Found	Peak Found	High	Not Found
		FALSE	High	[K].IENAGALGYK.[F]		0.00198487	0.000245209	1	1	29	A0A061FVK5	A0A061FVK5 [155-164]		0	1035.55	0.01	1.651	2.273	100	0.01	1.439	9.47864e-17	0.846085	0.435687	8e-17	8.18243e-17	0.606722		27.92	14.68			26.48	81.2		134.1	184.6	17.78		28.08	26.79		High	High	High	Not Found	Not Found	Not Found	High
		FALSE	High	[R].VTGQSCPEIVVQRGSDDDGLPVIFSNADGKDGVVR.[L]	1xCarbamidomethyl [C6]	0.00356023	0.000342638	2	2	1	A0A061FWL5; A0A061FVK5	A0A061FWL5 [64-98]; A0A061FVK5 [64-98]		2	3686.81																											No Quan Values	Not Found	Not Found	Not Found	Not Found	Not Found	Not Found	High
		FALSE	High	[R].LCLTSTVWK.[L]	1xCarbamidomethyl [C2]	0.00721476	0.000406189	2	2	13	A0A061FWL5; A0A061FVK5	A0A061FWL5 [114-122]; A0A061FVK5 [114-122]		0	1107.59	7.742	0.847	0.909	0.11	9.31	1.036	7.10853e-06	0.907204	0.951785	8.6414e-06	0.000566036	0.984895	21.14	13.23	11.91	12.96	13.57	11.95	34.4	304.2	30.2	31.3	14.19	10.21	8.57	5.05	Shared	Peak Found	High	High	High	High	High	High
		FALSE	High	[R].DRLCLTSTVWK.[L]	1xCarbamidomethyl [C4]	0.0519813	0.00406083	2	2	3	A0A061FWL5; A0A061FVK5	A0A061FWL5 [112-122]; A0A061FVK5 [112-122]		1	1378.71	100		100	0.316	100	100	9.47864e-17		1.00965e-16	0.0446708	8.18243e-17	1.2905e-16				4.23				304		96		12.79			Shared	Not Found	Not Found	Not Found	High	High	High	Not Found
		FALSE	High	[K].LDDYDPSTGKWWVTTDGVK.[G]		0.0571925	0.00441451	2	2	1	A0A061FWL5; A0A061FVK5	A0A061FWL5 [123-141]; A0A061FVK5 [123-141]		1	2183.03																											No Quan Values	Not Found	Not Found	Not Found	Not Found	High	Not Found	Not Found
FALSE	High	Master Protein	A0A061E5P2	21 kDa seed protein, putative OS=Theobroma cacao OX=3641 GN=TCM_006571 PE=4 SV=1	0	7.739	11	2	5	2	219	23.7	4.83	13.03	2			enzyme regulator activity	Pf00197		A0A061E5P2		0	0	100			0.01	100		6.64			-6.64	6.64		1e-17			1e-17	1e-17		1.43785e-16			1.14984e-16	1.23946e-16
	Checked	Protein Group ID	# Proteins	# Unique Peptides	# Peptides	# PSMs	Group Description	Found in Sample: [S10] F10: Sample, CCN51	Found in Sample: [S11] F11: Sample, CCN51	Found in Sample: [S12] F12: Sample, CCN51	Found in Sample: [S7] F7: Sample, EET19	Found in Sample: [S8] F8: Sample, EET19	Found in Sample: [S9] F9: Sample, EET19	Found in Sample: [S1] F1: Sample, P7	Found in Sample: [S2] F2: Sample, P7	Found in Sample: [S3] F3: Sample, P7	Found in Sample: [S4] F4: Sample, PA121	Found in Sample: [S5] F5: Sample, PA121	Found in Sample: [S6] F6: Sample, PA121
	FALSE	470	1	2	2	5	[Master Protein] 21 kDa seed protein, putative OS=Theobroma cacao OX=3641 GN=TCM_006571 PE=4 SV=1	Not Found	Not Found	Not Found	High	High	Peak Found	Not Found	Not Found	Not Found	Not Found	Not Found	Not Found
		Checked	Confidence	Annotated Sequence	Modifications	Qvality PEP	Qvality q-value	# Protein Groups	# Proteins	# PSMs	Master Protein Accessions	Positions in Master Proteins	Modifications in Master Proteins	# Missed Cleavages	Theo. MH+ [Da]	Abundance Ratio: (EET19) / (CCN51)	Abundance Ratio: (P7) / (CCN51)	Abundance Ratio: (PA121) / (CCN51)	Abundance Ratio: (PA121) / (EET19)	Abundance Ratio: (EET19) / (P7)	Abundance Ratio: (PA121) / (P7)	Abundance Ratio Adj. P-Value: (EET19) / (CCN51)	Abundance Ratio Adj. P-Value: (P7) / (CCN51)	Abundance Ratio Adj. P-Value: (PA121) / (CCN51)	Abundance Ratio Adj. P-Value: (PA121) / (EET19)	Abundance Ratio Adj. P-Value: (EET19) / (P7)	Abundance Ratio Adj. P-Value: (PA121) / (P7)	Abundance Ratio Variability [%]: (EET19) / (CCN51)	Abundance Ratio Variability [%]: (P7) / (CCN51)	Abundance Ratio Variability [%]: (PA121) / (CCN51)	Abundance Ratio Variability [%]: (PA121) / (EET19)	Abundance Ratio Variability [%]: (EET19) / (P7)	Abundance Ratio Variability [%]: (PA121) / (P7)	Abundances (Grouped): CCN51	Abundances (Grouped): EET19	Abundances (Grouped): P7	Abundances (Grouped): PA121	Abundances (Grouped) CV [%]: CCN51	Abundances (Grouped) CV [%]: EET19	Abundances (Grouped) CV [%]: P7	Abundances (Grouped) CV [%]: PA121	Quan Info	Found in Sample: [S10] F10: Sample, CCN51	Found in Sample: [S11] F11: Sample, CCN51	Found in Sample: [S12] F12: Sample, CCN51	Found in Sample: [S7] F7: Sample, EET19	Found in Sample: [S8] F8: Sample, EET19	Found in Sample: [S9] F9: Sample, EET19	Found in Sample: [S1] F1: Sample, P7
		FALSE	High	[K].LALCPSVCESCTK.[Y]	3xCarbamidomethyl [C4; C8; C11]	3.49246e-05	0.000172895	1	1	3	A0A061E5P2	A0A061E5P2 [162-174]		0	1524.69	100			0.01	100		9.47864e-17			8e-17	8.18243e-17									400				38.13				Not Found	Not Found	Not Found	High	High	Peak Found	Not Found
		FALSE	High	[R].ITAAPGGISYK.[L]		0.0889121	0.00712511	1	1	2	A0A061E5P2	A0A061E5P2 [151-161]		0	1077.59	100			0.01	100		9.47864e-17			8e-17	8.18243e-17									400				31.28				Not Found	Not Found	Not Found	High	High	Peak Found	Not Found
FALSE	High	Master Protein	A0A061G2L0	21 kDa seed protein, putative OS=Theobroma cacao OX=3641 GN=TCM_012671 PE=4 SV=1	0.001	5.267	6	1	7	1	219	24.1	6.19	25.45	1			enzyme regulator activity	Pf00197		A0A061G2L0		0	0	1.309	1.092	0.01	0.01	1.199	0.01	0.39	0.13	-6.64	-6.64	0.26	-6.64	0.3657	0.91621	1e-17	1e-17	0.544624	1e-17	0.855332	0.978955	1.60978e-16	1.14984e-16	0.951977	1.78719e-16	17.95
	Checked	Protein Group ID	# Proteins	# Unique Peptides	# Peptides	# PSMs	Group Description	Found in Sample: [S10] F10: Sample, CCN51	Found in Sample: [S11] F11: Sample, CCN51	Found in Sample: [S12] F12: Sample, CCN51	Found in Sample: [S7] F7: Sample, EET19	Found in Sample: [S8] F8: Sample, EET19	Found in Sample: [S9] F9: Sample, EET19	Found in Sample: [S1] F1: Sample, P7	Found in Sample: [S2] F2: Sample, P7	Found in Sample: [S3] F3: Sample, P7	Found in Sample: [S4] F4: Sample, PA121	Found in Sample: [S5] F5: Sample, PA121	Found in Sample: [S6] F6: Sample, PA121
	FALSE	2056	1	1	1	7	[Master Protein] 21 kDa seed protein, putative OS=Theobroma cacao OX=3641 GN=TCM_012671 PE=4 SV=1	High	Peak Found	Peak Found	High	High	High	Peak Found	High	Peak Found	Not Found	Not Found	Not Found
		Checked	Confidence	Annotated Sequence	Modifications	Qvality PEP	Qvality q-value	# Protein Groups	# Proteins	# PSMs	Master Protein Accessions	Positions in Master Proteins	Modifications in Master Proteins	# Missed Cleavages	Theo. MH+ [Da]	Abundance Ratio: (EET19) / (CCN51)	Abundance Ratio: (P7) / (CCN51)	Abundance Ratio: (PA121) / (CCN51)	Abundance Ratio: (PA121) / (EET19)	Abundance Ratio: (EET19) / (P7)	Abundance Ratio: (PA121) / (P7)	Abundance Ratio Adj. P-Value: (EET19) / (CCN51)	Abundance Ratio Adj. P-Value: (P7) / (CCN51)	Abundance Ratio Adj. P-Value: (PA121) / (CCN51)	Abundance Ratio Adj. P-Value: (PA121) / (EET19)	Abundance Ratio Adj. P-Value: (EET19) / (P7)	Abundance Ratio Adj. P-Value: (PA121) / (P7)	Abundance Ratio Variability [%]: (EET19) / (CCN51)	Abundance Ratio Variability [%]: (P7) / (CCN51)	Abundance Ratio Variability [%]: (PA121) / (CCN51)	Abundance Ratio Variability [%]: (PA121) / (EET19)	Abundance Ratio Variability [%]: (EET19) / (P7)	Abundance Ratio Variability [%]: (PA121) / (P7)	Abundances (Grouped): CCN51	Abundances (Grouped): EET19	Abundances (Grouped): P7	Abundances (Grouped): PA121	Abundances (Grouped) CV [%]: CCN51	Abundances (Grouped) CV [%]: EET19	Abundances (Grouped) CV [%]: P7	Abundances (Grouped) CV [%]: PA121	Quan Info	Found in Sample: [S10] F10: Sample, CCN51	Found in Sample: [S11] F11: Sample, CCN51	Found in Sample: [S12] F12: Sample, CCN51	Found in Sample: [S7] F7: Sample, EET19	Found in Sample: [S8] F8: Sample, EET19	Found in Sample: [S9] F9: Sample, EET19	Found in Sample: [S1] F1: Sample, P7
		FALSE	High	[R].LGLSDQGWPFVFTK.[A]		9.07117e-05	0.000172895	1	1	7	A0A061G2L0	A0A061G2L0 [194-207]		0	1594.83	1.309	1.092	0.01	0.01	1.199	0.01	0.819836	0.99061	1.00965e-16	8e-17	0.898155	1.2905e-16	17.95	9.66			11.17		119.5	157.2	123.2		12.38	14.03	12.74			High	Peak Found	Peak Found	High	High	High	Peak Found
FALSE	High	Master Protein	A0A061ELR7	26S proteasome non-ATPase regulatory subunit 1 homolog OS=Theobroma cacao OX=3641 GN=TCM_046762 PE=3 SV=1	0	36.425	15	10	32	10	1009	109.7	5.35	89.02	10	protein metabolism;other metabolic processes;other biological processes	nucleus;other cell component	enzyme regulator activity	Pf01851, Pf13646, Pf17781, Pf18004		A0A061ELR7		0	0	0.651	1.376	1.421	2.222	0.488	1.009	-0.62	0.46	0.51	1.15	-1.04	0.01	0.174744	0.560983	0.417875	0.104774	0.209282	0.809544	0.658945	0.941232	0.942104	0.489035	0.757151	0.970621	17.21
	Checked	Protein Group ID	# Proteins	# Unique Peptides	# Peptides	# PSMs	Group Description	Found in Sample: [S10] F10: Sample, CCN51	Found in Sample: [S11] F11: Sample, CCN51	Found in Sample: [S12] F12: Sample, CCN51	Found in Sample: [S7] F7: Sample, EET19	Found in Sample: [S8] F8: Sample, EET19	Found in Sample: [S9] F9: Sample, EET19	Found in Sample: [S1] F1: Sample, P7	Found in Sample: [S2] F2: Sample, P7	Found in Sample: [S3] F3: Sample, P7	Found in Sample: [S4] F4: Sample, PA121	Found in Sample: [S5] F5: Sample, PA121	Found in Sample: [S6] F6: Sample, PA121
	FALSE	1380	2	10	10	32	[Master Protein] 26S proteasome non-ATPase regulatory subunit 1 homolog OS=Theobroma cacao OX=3641 GN=TCM_046762 PE=3 SV=1	High	High	High	High	High	High	High	High	High	High	High	High
		Checked	Confidence	Annotated Sequence	Modifications	Qvality PEP	Qvality q-value	# Protein Groups	# Proteins	# PSMs	Master Protein Accessions	Positions in Master Proteins	Modifications in Master Proteins	# Missed Cleavages	Theo. MH+ [Da]	Abundance Ratio: (EET19) / (CCN51)	Abundance Ratio: (P7) / (CCN51)	Abundance Ratio: (PA121) / (CCN51)	Abundance Ratio: (PA121) / (EET19)	Abundance Ratio: (EET19) / (P7)	Abundance Ratio: (PA121) / (P7)	Abundance Ratio Adj. P-Value: (EET19) / (CCN51)	Abundance Ratio Adj. P-Value: (P7) / (CCN51)	Abundance Ratio Adj. P-Value: (PA121) / (CCN51)	Abundance Ratio Adj. P-Value: (PA121) / (EET19)	Abundance Ratio Adj. P-Value: (EET19) / (P7)	Abundance Ratio Adj. P-Value: (PA121) / (P7)	Abundance Ratio Variability [%]: (EET19) / (CCN51)	Abundance Ratio Variability [%]: (P7) / (CCN51)	Abundance Ratio Variability [%]: (PA121) / (CCN51)	Abundance Ratio Variability [%]: (PA121) / (EET19)	Abundance Ratio Variability [%]: (EET19) / (P7)	Abundance Ratio Variability [%]: (PA121) / (P7)	Abundances (Grouped): CCN51	Abundances (Grouped): EET19	Abundances (Grouped): P7	Abundances (Grouped): PA121	Abundances (Grouped) CV [%]: CCN51	Abundances (Grouped) CV [%]: EET19	Abundances (Grouped) CV [%]: P7	Abundances (Grouped) CV [%]: PA121	Quan Info	Found in Sample: [S10] F10: Sample, CCN51	Found in Sample: [S11] F11: Sample, CCN51	Found in Sample: [S12] F12: Sample, CCN51	Found in Sample: [S7] F7: Sample, EET19	Found in Sample: [S8] F8: Sample, EET19	Found in Sample: [S9] F9: Sample, EET19	Found in Sample: [S1] F1: Sample, P7
		FALSE	High	[R].SLMAPYLPQGGAGGGGSPYSEGGALYALGLIHANHGEGIK.[Q]		3.95021e-05	0.000172895	1	2	2	A0A061ELR7	A0A061ELR7 [439-478]		0	3867.91																											No Quan Values	Not Found	Not Found	Not Found	Not Found	Not Found	Not Found	Not Found
		FALSE	High	[K].LPTAVLSTSAK.[A]		0.00289302	0.000245209	1	1	1	A0A061ELR7	A0A061ELR7 [847-857]		0	1087.64	0.638	1.246	1.198	1.875	0.523	0.962	0.841258	0.994063	0.97676	0.791981	0.825382	0.991548	16.12	13.94	16.76	26.88	13.95	16.47	96.5	67.8	120.2	115.6	10.59	11.83	7.88	33.3		Peak Found	Peak Found	Peak Found	Peak Found	Peak Found	Peak Found	Peak Found
		FALSE	High	[K].ASEMLAYAHETQHEK.[I]		0.00104028	0.000245209	1	2	11	A0A061ELR7	A0A061ELR7 [548-562]		0	1744.8	0.695	1.585	1.686	2.338	0.438	1.049	0.895779	0.916187	0.81895	0.45197	0.694027	0.965215	18.05	7.96	7.08	17.03	13.17	5.1	81.6	56.7	129.3	132.5	3.05	14.1	7.11	6.75		High	High	High	High	Peak Found	High	High
		FALSE	High	[K].IILDKHEDTMSK.[M]		0.00272046	0.000245209	1	2	2	A0A061ELR7	A0A061ELR7 [735-746]		1	1429.74	0.609	1.488	1.369	2.246	0.409	0.92	0.744955	0.944454	0.94237	0.615499	0.631712	0.999982	25.82	5.25	5.8	25.82	25.82	2.36	89.6	54.6	133.3	122.6	8.74	32.73	2.44	2.8		Peak Found	High	Peak Found	Peak Found	High	Peak Found	Peak Found
		FALSE	High	[K].AEPEPSFEVLINPAR.[V]		0.00564427	0.000406189	1	1	2	A0A061ELR7	A0A061ELR7 [911-925]		0	1668.86	0.67	1.349	0.762	1.138	0.497	0.565	0.841258	0.969675	0.836936	0.999972	0.786415	0.610429	29.13	24.34	29.13	0	10.94	10.94	105.8	70.9	142.7	80.6	20.52		12.96			Peak Found	Peak Found	High	Not Found	Peak Found	Not Found	Peak Found
		FALSE	High	[K].FSATAGLGVIHR.[G]		0.0090104	0.000406189	1	2	3	A0A061ELR7	A0A061ELR7 [420-431]		0	1228.68																											No Quan Values	Not Found	High	Not Found	Not Found	Not Found	Not Found	High
		FALSE	High	[R].YGGMYALALAYR.[G]		0.0150351	0.000865508	1	2	1	A0A061ELR7	A0A061ELR7 [599-610]		0	1348.67	0.01	1.283	1.598	100	0.01	1.16	9.47864e-17	0.988289	0.846959	8e-17	8.18243e-17	0.933453		25.4	13.6			19.84	100.6		138.6	160.8	15.93		19.94	8.15		Peak Found	Peak Found	Peak Found	Not Found	Not Found	Not Found	Peak Found
		FALSE	High	[R].QLAALLVSK.[V]		0.0168542	0.000943366	1	2	8	A0A061ELR7	A0A061ELR7 [67-75]		0	942.598	0.638	1.28	1.42	2.222	0.514	1.107	0.819836	0.989311	0.938562	0.574815	0.818026	0.947923	13.23	19.38	14.74	13.09	15.54	15.54	91.4	58.3	113.5	136.8	15.03	6.31	15.28	11.53		High	High	High	Peak Found	Peak Found	Peak Found	High
		FALSE	High	[K].SSGAESLSTGPSTGK.[G]		0.0205342	0.00101786	1	1	1	A0A061ELR7	A0A061ELR7 [875-889]		0	1365.65																											No Quan Values	Not Found	Not Found	High	Not Found	Not Found	Not Found	Not Found
		FALSE	High	[R].IVSLLSESYNPHVR.[Y]		0.116145	0.00943489	1	2	1	A0A061ELR7	A0A061ELR7 [655-668]		0	1613.86																											No Quan Values	Not Found	Not Found	High	Not Found	Not Found	Not Found	Not Found
FALSE	High	Master Protein	A0A061EB23	26S proteasome non-ATPase regulatory subunit 11 OS=Theobroma cacao OX=3641 GN=TCM_011635 PE=3 SV=1	0	31.203	30	9	46	9	422	47	6.29	131.16	9	protein metabolism;other metabolic processes	other cell component	other molecular function	Pf01399, Pf18055, Pf18503		A0A061EB23		0	0	0.648	1.041	1.165	1.769	0.62	1.109	-0.63	0.06	0.22	0.82	-0.69	0.15	0.170555	0.831906	0.788942	0.263132	0.448018	0.50282	0.651173	0.976052	0.96425	0.760463	0.939361	0.904742	61.67
	Checked	Protein Group ID	# Proteins	# Unique Peptides	# Peptides	# PSMs	Group Description	Found in Sample: [S10] F10: Sample, CCN51	Found in Sample: [S11] F11: Sample, CCN51	Found in Sample: [S12] F12: Sample, CCN51	Found in Sample: [S7] F7: Sample, EET19	Found in Sample: [S8] F8: Sample, EET19	Found in Sample: [S9] F9: Sample, EET19	Found in Sample: [S1] F1: Sample, P7	Found in Sample: [S2] F2: Sample, P7	Found in Sample: [S3] F3: Sample, P7	Found in Sample: [S4] F4: Sample, PA121	Found in Sample: [S5] F5: Sample, PA121	Found in Sample: [S6] F6: Sample, PA121
	FALSE	1058	1	9	9	46	[Master Protein] 26S proteasome non-ATPase regulatory subunit 11 OS=Theobroma cacao OX=3641 GN=TCM_011635 PE=3 SV=1	High	High	High	High	High	High	High	High	High	High	High	High
		Checked	Confidence	Annotated Sequence	Modifications	Qvality PEP	Qvality q-value	# Protein Groups	# Proteins	# PSMs	Master Protein Accessions	Positions in Master Proteins	Modifications in Master Proteins	# Missed Cleavages	Theo. MH+ [Da]	Abundance Ratio: (EET19) / (CCN51)	Abundance Ratio: (P7) / (CCN51)	Abundance Ratio: (PA121) / (CCN51)	Abundance Ratio: (PA121) / (EET19)	Abundance Ratio: (EET19) / (P7)	Abundance Ratio: (PA121) / (P7)	Abundance Ratio Adj. P-Value: (EET19) / (CCN51)	Abundance Ratio Adj. P-Value: (P7) / (CCN51)	Abundance Ratio Adj. P-Value: (PA121) / (CCN51)	Abundance Ratio Adj. P-Value: (PA121) / (EET19)	Abundance Ratio Adj. P-Value: (EET19) / (P7)	Abundance Ratio Adj. P-Value: (PA121) / (P7)	Abundance Ratio Variability [%]: (EET19) / (CCN51)	Abundance Ratio Variability [%]: (P7) / (CCN51)	Abundance Ratio Variability [%]: (PA121) / (CCN51)	Abundance Ratio Variability [%]: (PA121) / (EET19)	Abundance Ratio Variability [%]: (EET19) / (P7)	Abundance Ratio Variability [%]: (PA121) / (P7)	Abundances (Grouped): CCN51	Abundances (Grouped): EET19	Abundances (Grouped): P7	Abundances (Grouped): PA121	Abundances (Grouped) CV [%]: CCN51	Abundances (Grouped) CV [%]: EET19	Abundances (Grouped) CV [%]: P7	Abundances (Grouped) CV [%]: PA121	Quan Info	Found in Sample: [S10] F10: Sample, CCN51	Found in Sample: [S11] F11: Sample, CCN51	Found in Sample: [S12] F12: Sample, CCN51	Found in Sample: [S7] F7: Sample, EET19	Found in Sample: [S8] F8: Sample, EET19	Found in Sample: [S9] F9: Sample, EET19	Found in Sample: [S1] F1: Sample, P7
		FALSE	High	[R].VLENPSSAPDALR.[I]		0.000315637	0.000172895	1	1	10	A0A061EB23	A0A061EB23 [32-44]		0	1368.71	0.549	0.949	0.751	1.518	0.607	0.875	0.56135	0.947792	0.8684	0.91894	0.904943	0.992353	21.16	28.43	28.43	33.19	17.23	37.73	121	73.1	114.9	90.9	17.88	24.93	26.64	25.01		High	High	High	Peak Found	High	Peak Found	High
		FALSE	High	[K].TPSEAISILYR.[V]		0.00117653	0.000245209	1	1	7	A0A061EB23	A0A061EB23 [21-31]		0	1249.68	0.01	1.057	0.929	100	0.01	0.858	9.47864e-17	0.984304	0.972208	8e-17	8.18243e-17	0.988115		43.28	43.05			27.01	133.7		143.3	123	39.09		34.18	17.27		High	High	High	Not Found	Not Found	Not Found	Peak Found
		FALSE	High	[K].IMVSQADDVAGIISSK.[A]		0.00298336	0.000245209	1	1	2	A0A061EB23	A0A061EB23 [258-273]		0	1633.85	0.936	1.899	0.01	0.01	0.562	0.01	0.99955	0.777507	1.00965e-16	8e-17	0.905692	1.2905e-16	5.64	46.32			52.77		111	104	185		17.35		47.42			Peak Found	Peak Found	High	Not Found	Peak Found	Not Found	Peak Found
		FALSE	High	[K].AQLEEDPIVHR.[H]		0.00815622	0.000406189	1	1	7	A0A061EB23	A0A061EB23 [310-320]		0	1306.67	1.137	1.523	2.67	2.126	0.742	1.578	0.954724	0.932574	0.271024	0.520296	0.975073	0.436785	19.65	20.48	17.85	29.26	29.26	23.02	60.4	75.9	102.2	161.4	24.15	23.79	22.05	15.96		High	High	High	High	Peak Found	Peak Found	High
		FALSE	High	[K].TAYSYFFEAFEAFNALEDPRAVFSLK.[Y]		0.0199205	0.00101786	1	1	1	A0A061EB23	A0A061EB23 [226-251]		1	3033.47																											No Quan Values	Not Found	Not Found	Not Found	Not Found	Not Found	Not Found	Not Found
		FALSE	High	[K].LFEIALRDFK.[A]		0.0213274	0.00110349	1	1	6	A0A061EB23	A0A061EB23 [300-309]		1	1251.71	0.512	0.875	0.816	1.642	0.633	1.039	0.516196	0.916981	0.918752	0.873042	0.927113	0.974676	44.21	41.9	40.42	44.57	48.54	19.76	129.4	64.1	101.3	105.2	39.22	36.41	25.58	7.18		High	Peak Found	Not Found	Peak Found	Peak Found	Peak Found	High
		FALSE	High	[K].TDAIYPATLETISNIGK.[V]		0.0325363	0.00208988	1	1	4	A0A061EB23	A0A061EB23 [392-408]		0	1806.95																											Not Reliable	Not Found	Not Found	High	Not Found	Not Found	Not Found	Not Found
		FALSE	High	[K].LSQMILDK.[K]		0.059326	0.00462651	1	1	3	A0A061EB23	A0A061EB23 [364-371]		0	947.523	0.416	0.825	1.413	3.309	0.496	1.794	0.0677311	0.893456	0.902515	0.096311	0.75225	0.147684	3.94	3.11	10.95	17.37	3.38	2.52	106.5	44.3	89.2	160	4.21	6.52	1.18	13.66		Peak Found	Peak Found	Peak Found	Peak Found	Peak Found	Peak Found	High
		FALSE	High	[K].AGLQYVGPELDAMK.[A]		0.0701445	0.00525611	1	1	6	A0A061EB23	A0A061EB23 [274-287]		0	1491.75	1.197	1.327	1.084	0.909	0.843	0.852	0.920717	0.979665	0.999866	0.94659	0.999841	0.981017	24.61	22.43	10.49	24.18	20.85	33.11	85.1	101.8	120.7	92.5	9.94	35.68	25.41	11.71		Peak Found	Peak Found	Not Found	High	Peak Found	High	Peak Found
FALSE	High	Master Protein	A0A061E3H1	26S proteasome non-ATPase regulatory subunit 2 homolog OS=Theobroma cacao OX=3641 GN=TCM_008190 PE=3 SV=1	0	86.491	32	17	124	17	885	97.2	5.24	416.45	17	protein metabolism;other metabolic processes;other biological processes	nucleus;other cell component	enzyme regulator activity	Pf01851, Pf17781, Pf18051	18608766	A0A061E3H1; tcc:18608766		0	0	0.741	1.401	1.422	1.956	0.51	0.969	-0.43	0.49	0.51	0.97	-0.97	-0.05	0.349241	0.527024	0.417166	0.180005	0.24472	0.95466	0.836372	0.937461	0.942104	0.662411	0.794077	0.997708	16.15
	Checked	Protein Group ID	# Proteins	# Unique Peptides	# Peptides	# PSMs	Group Description	Found in Sample: [S10] F10: Sample, CCN51	Found in Sample: [S11] F11: Sample, CCN51	Found in Sample: [S12] F12: Sample, CCN51	Found in Sample: [S7] F7: Sample, EET19	Found in Sample: [S8] F8: Sample, EET19	Found in Sample: [S9] F9: Sample, EET19	Found in Sample: [S1] F1: Sample, P7	Found in Sample: [S2] F2: Sample, P7	Found in Sample: [S3] F3: Sample, P7	Found in Sample: [S4] F4: Sample, PA121	Found in Sample: [S5] F5: Sample, PA121	Found in Sample: [S6] F6: Sample, PA121
	FALSE	775	6	17	17	124	[Master Protein] 26S proteasome non-ATPase regulatory subunit 2 homolog OS=Theobroma cacao OX=3641 GN=TCM_008190 PE=3 SV=1	High	High	High	High	High	High	High	High	High	High	High	High
		Checked	Confidence	Annotated Sequence	Modifications	Qvality PEP	Qvality q-value	# Protein Groups	# Proteins	# PSMs	Master Protein Accessions	Positions in Master Proteins	Modifications in Master Proteins	# Missed Cleavages	Theo. MH+ [Da]	Abundance Ratio: (EET19) / (CCN51)	Abundance Ratio: (P7) / (CCN51)	Abundance Ratio: (PA121) / (CCN51)	Abundance Ratio: (PA121) / (EET19)	Abundance Ratio: (EET19) / (P7)	Abundance Ratio: (PA121) / (P7)	Abundance Ratio Adj. P-Value: (EET19) / (CCN51)	Abundance Ratio Adj. P-Value: (P7) / (CCN51)	Abundance Ratio Adj. P-Value: (PA121) / (CCN51)	Abundance Ratio Adj. P-Value: (PA121) / (EET19)	Abundance Ratio Adj. P-Value: (EET19) / (P7)	Abundance Ratio Adj. P-Value: (PA121) / (P7)	Abundance Ratio Variability [%]: (EET19) / (CCN51)	Abundance Ratio Variability [%]: (P7) / (CCN51)	Abundance Ratio Variability [%]: (PA121) / (CCN51)	Abundance Ratio Variability [%]: (PA121) / (EET19)	Abundance Ratio Variability [%]: (EET19) / (P7)	Abundance Ratio Variability [%]: (PA121) / (P7)	Abundances (Grouped): CCN51	Abundances (Grouped): EET19	Abundances (Grouped): P7	Abundances (Grouped): PA121	Abundances (Grouped) CV [%]: CCN51	Abundances (Grouped) CV [%]: EET19	Abundances (Grouped) CV [%]: P7	Abundances (Grouped) CV [%]: PA121	Quan Info	Found in Sample: [S10] F10: Sample, CCN51	Found in Sample: [S11] F11: Sample, CCN51	Found in Sample: [S12] F12: Sample, CCN51	Found in Sample: [S7] F7: Sample, EET19	Found in Sample: [S8] F8: Sample, EET19	Found in Sample: [S9] F9: Sample, EET19	Found in Sample: [S1] F1: Sample, P7
		FALSE	High	[R].LLGSEGDIGLWGHEYVR.[N]		3.83043e-05	0.000172895	1	4	9	A0A061E3H1	A0A061E3H1 [132-148]		0	1900.96	0.884	2.416	1.927	2.179	0.361	0.85	0.992062	0.426415	0.698573	0.626547	0.545726	0.975835	1.77	11.22	15.83	17.41	9.14	23.31	63.9	56.5	156.4	123.2	4.66		21.79	13.08		Peak Found	High	High	Peak Found	Not Found	High	High
		FALSE	High	[R].IGAIMGLGIAYAGAQNEQIR.[S]		0.000182753	0.000172895	1	6	9	A0A061E3H1	A0A061E3H1 [477-496]		0	2046.08	0.756	1.148	1.289	1.609	0.659	1.122	0.948196	0.998474	0.961146	0.86619	0.941436	0.949039	11.14	5.04	12.83	22.39	11.23	10.46	95.4	72.1	109.5	122.9	1.34	31.21	4.86	10.6		High	Peak Found	Not Found	Peak Found	Peak Found	Peak Found	High
		FALSE	High	[K].RQSEEAPIEDLMELVQQIVAFHMK.[H]		9.45435e-08	0.000172895	1	6	12	A0A061E3H1	A0A061E3H1 [161-184]		1	2841.43	0.783	1.288	1.168	1.492	0.608	0.907	0.968731	0.985965	0.978595	0.91768	0.908742	0.999971	2.86	2.85	21.38	21.8	0.3	21.75	94.3	73.9	121.5	110.2	2.72		0.29	20.57		Not Found	High	High	High	High	Not Found	High
		FALSE	High	[R].VGQAVDVVGQAGRPK.[T]		7.54106e-05	0.000172895	1	3	19	A0A061E3H1	A0A061E3H1 [821-835]		0	1480.82	0.809	1.609	1.538	1.9	0.51	0.993	0.954581	0.859707	0.847879	0.709705	0.733869	0.985912	4.81	10.07	5.99	5.99	7	10.8	81.7	66.1	126.5	125.7	13.1	11.01	11.85	2.63		Peak Found	High	High	High	High	High	High
		FALSE	High	[K].QESVEATAEVSK.[T]		0.000139594	0.000172895	1	6	11	A0A061E3H1	A0A061E3H1 [568-579]		0	1277.62	0.672	1.449	1.227	1.991	0.464	0.931	0.836104	0.948202	0.976728	0.709705	0.737163	0.994034	3.94	32.64	18.93	4.07	32.65	36.87	89.5	60.2	129.6	120.7	7.14	1.91	73.99	66.61		High	High	Peak Found	High	High	Not Found	High
		FALSE	High	[R].YLPGPDDMLVLDIAYTIYLK.[F]		4.23358e-05	0.000172895	1	6	4	A0A061E3H1	A0A061E3H1 [226-245]		0	2313.21		100			0.01	0.01		1.09046e-16			8.18243e-17	1.2905e-16									400							High	High	Not Found	Not Found	Not Found	Not Found	Not Found
		FALSE	High	[K].YLADILSVLALTMSAEGERESLK.[Y]		0.000262403	0.000172895	1	4	6	A0A061E3H1	A0A061E3H1 [107-129]		1	2509.32																											No Quan Values	High	High	Not Found	Not Found	Not Found	Not Found	Not Found
		FALSE	High	[K].FLRPHYGTLK.[A]		0.00113214	0.000245209	1	4	11	A0A061E3H1	A0A061E3H1 [84-93]		0	1231.69	0.713	1.533	1.349	1.951	0.436	0.879	0.859449	0.913456	0.947106	0.748356	0.729494	0.986242	16.41	17.44	17.44	19.31	6.15	10.26	87.9	58.8	134.8	118.5	19.14	20.47	1.92	8.19		High	High	High	Peak Found	Peak Found	High	High
		FALSE	High	[K].AFYETMPESDLK.[K]		0.0048409	0.000342638	1	4	8	A0A061E3H1	A0A061E3H1 [94-105]		0	1430.65	0.601	1.286	1.235	2.029	0.473	0.96	0.749078	0.989582	0.975069	0.70579	0.748943	0.989208	8.85	8.74	9.81	13.08	3.53	11.82	97.8	58.7	124.2	119.2	8.43		3.81	11.43		Peak Found	High	High	Not Found	Peak Found	Not Found	High
		FALSE	High	[K].VNVMDTLSR.[L]		0.0112493	0.000406189	1	6	5	A0A061E3H1	A0A061E3H1 [679-687]		0	1034.53	0.675	1.51	1.526	2.229	0.452	1.01	0.846388	0.935003	0.85316	0.559627	0.77862	0.987465	9.25	8.34	6.76	8.9	5.17	6.76	82.3	59.3	131.2	127.2	7.19	6.68	5.7	5.97		High	Peak Found	Peak Found	Peak Found	High	Peak Found	High
		FALSE	High	[K].LSEGYLTLAR.[D]		0.0124243	0.000499072	1	6	10	A0A061E3H1	A0A061E3H1 [317-326]		0	1122.62	0.998	1.497	2.064	2.178	0.533	1.27	0.997535	0.911954	0.415528	0.597984	0.793639	0.825175	6.11	37.27	21.85	28.21	0.68	13.51	66.2	66.1	123.9	143.8	15.08		16.55	19.18		High	High	High	Not Found	Not Found	High	High
		FALSE	High	[K].TSAAASLGMILLWDVDSGLAQIDK.[Y]		0.0145836	0.000785495	1	6	5	A0A061E3H1	A0A061E3H1 [406-429]		0	2475.28	0.01	0.726	0.52	100	0.01	0.717	9.47864e-17	0.782794	0.458944	8e-17	8.18243e-17	0.892629		62.26	35.46			87.89	178.1		129.2	92.7	35.5		64.02			Peak Found	Peak Found	High	Not Found	Not Found	Not Found	High
		FALSE	High	[R].NLAGEIAQEYMK.[R]		0.0145836	0.000785495	1	6	5	A0A061E3H1	A0A061E3H1 [149-160]		0	1366.67	0.557	1.284	1.293	1.962	0.548	1.051	0.440248	0.979665	0.955299	0.734748	0.89461	0.966085	39.29	21.19	25.65	27.06	18.97	6.26	86.5	65.6	119.3	128.6	22.73	21.11	8.74	11.54		High	Peak Found	High	Peak Found	Peak Found	Peak Found	Peak Found
		FALSE	High	[K].TITGFQTHSTPVLLAAGDRAELATEK.[-Y]		0.0173748	0.000943366	1	3	6	A0A061E3H1	A0A061E3H1 [836-861]		1	2727.43	0.698	1.313	1.004	1.439	0.533	0.767	0.827476	0.979943	0.989603	0.914346	0.847343	0.939529	8.46	8.44	18.2	18.41	10.56	21.02	99.7	69.6	130.5	100.1	8.06		7.73	51.3		High	Peak Found	Not Found	Not Found	Peak Found	Not Found	High
		FALSE	High	[R].DIEVMEPKSPEDIYK.[A]		0.0292884	0.00185355	1	6	1	A0A061E3H1	A0A061E3H1 [327-341]		1	1792.87																											No Quan Values	Not Found	Not Found	Not Found	Not Found	Not Found	Not Found	Not Found
		FALSE	High	[R].TSTSSMTSVPKPLK.[F]		0.0438524	0.00347406	1	4	2	A0A061E3H1	A0A061E3H1 [70-83]		0	1463.78	0.817	0.397	1.493	1.826	2.058	3.758	0.969374	0.125785	0.876082	0.757272	0.363651	0.00082118	3.55	36.43	3.55	0	37.31	37.31	107.9	88.2	42.9	161	3.39		34.52			Peak Found	Not Found	High	Peak Found	Not Found	Not Found	Peak Found
		FALSE	High	[K].FEEYANALQIALFLDNLQHVR.[Q]		0.0555383	0.0041934	1	6	1	A0A061E3H1	A0A061E3H1 [246-266]		0	2504.29																											No Quan Values	Not Found	Not Found	Not Found	Not Found	Not Found	Not Found	Not Found
FALSE	High	Master Protein	A0A061DYF9	26S proteasome non-ATPase regulatory subunit 4 OS=Theobroma cacao OX=3641 GN=TCM_006649 PE=3 SV=1	0	18.844	17	4	30	4	399	42.2	4.58	102.8	4	cell organization and biogenesis;protein metabolism;other metabolic processes;stress response;developmental processes;other biological processes	cytosol;nucleus;other cell component	other molecular function	Pf02809, Pf13519	18607568	A0A061DYF9; tcc:18607568		0	0	0.679	1.024	1.031	1.415	0.672	0.912	-0.56	0.03	0.04	0.5	-0.57	-0.13	0.222263	0.796522	0.946885	0.531235	0.553896	0.841296	0.730614	0.971388	0.991792	0.939481	0.956586	0.976755	13.4
	Checked	Protein Group ID	# Proteins	# Unique Peptides	# Peptides	# PSMs	Group Description	Found in Sample: [S10] F10: Sample, CCN51	Found in Sample: [S11] F11: Sample, CCN51	Found in Sample: [S12] F12: Sample, CCN51	Found in Sample: [S7] F7: Sample, EET19	Found in Sample: [S8] F8: Sample, EET19	Found in Sample: [S9] F9: Sample, EET19	Found in Sample: [S1] F1: Sample, P7	Found in Sample: [S2] F2: Sample, P7	Found in Sample: [S3] F3: Sample, P7	Found in Sample: [S4] F4: Sample, PA121	Found in Sample: [S5] F5: Sample, PA121	Found in Sample: [S6] F6: Sample, PA121
	FALSE	1081	1	4	4	30	[Master Protein] 26S proteasome non-ATPase regulatory subunit 4 OS=Theobroma cacao OX=3641 GN=TCM_006649 PE=3 SV=1	High	High	High	High	Peak Found	High	High	High	High	High	High	High
		Checked	Confidence	Annotated Sequence	Modifications	Qvality PEP	Qvality q-value	# Protein Groups	# Proteins	# PSMs	Master Protein Accessions	Positions in Master Proteins	Modifications in Master Proteins	# Missed Cleavages	Theo. MH+ [Da]	Abundance Ratio: (EET19) / (CCN51)	Abundance Ratio: (P7) / (CCN51)	Abundance Ratio: (PA121) / (CCN51)	Abundance Ratio: (PA121) / (EET19)	Abundance Ratio: (EET19) / (P7)	Abundance Ratio: (PA121) / (P7)	Abundance Ratio Adj. P-Value: (EET19) / (CCN51)	Abundance Ratio Adj. P-Value: (P7) / (CCN51)	Abundance Ratio Adj. P-Value: (PA121) / (CCN51)	Abundance Ratio Adj. P-Value: (PA121) / (EET19)	Abundance Ratio Adj. P-Value: (EET19) / (P7)	Abundance Ratio Adj. P-Value: (PA121) / (P7)	Abundance Ratio Variability [%]: (EET19) / (CCN51)	Abundance Ratio Variability [%]: (P7) / (CCN51)	Abundance Ratio Variability [%]: (PA121) / (CCN51)	Abundance Ratio Variability [%]: (PA121) / (EET19)	Abundance Ratio Variability [%]: (EET19) / (P7)	Abundance Ratio Variability [%]: (PA121) / (P7)	Abundances (Grouped): CCN51	Abundances (Grouped): EET19	Abundances (Grouped): P7	Abundances (Grouped): PA121	Abundances (Grouped) CV [%]: CCN51	Abundances (Grouped) CV [%]: EET19	Abundances (Grouped) CV [%]: P7	Abundances (Grouped) CV [%]: PA121	Quan Info	Found in Sample: [S10] F10: Sample, CCN51	Found in Sample: [S11] F11: Sample, CCN51	Found in Sample: [S12] F12: Sample, CCN51	Found in Sample: [S7] F7: Sample, EET19	Found in Sample: [S8] F8: Sample, EET19	Found in Sample: [S9] F9: Sample, EET19	Found in Sample: [S1] F1: Sample, P7
		FALSE	High	[K].NSVALDIVDFGEDEDGKPEK.[L]		4.90506e-06	0.000172895	1	1	14	A0A061DYF9	A0A061DYF9 [135-154]		0	2177.02	0.662	1.023	0.878	1.415	0.643	0.91	0.816161	0.972656	0.962059	0.917003	0.924825	0.993496	11.71	9.93	9.04	14.77	11.17	17.91	111.4	76.8	113.9	97.8	5.14	9.63	11.82	13.19		High	High	Peak Found	High	Peak Found	High	High
		FALSE	High	[R].FQAQSDAVSLICGAK.[T]	1xCarbamidomethyl [C12]	0.000391536	0.000172895	1	1	6	A0A061DYF9	A0A061DYF9 [26-40]		0	1594.79	0.692	1.949	1.527	2.207	0.355	0.783	0.878394	0.773537	0.892013	0.625344	0.470808	0.958813	1.04	1.04	22.48	22.47	0.38	19.51	77.4	53.6	150.8	118.2	0.99		0.36	21.35		Not Found	Peak Found	Peak Found	Not Found	Not Found	Peak Found	High
		FALSE	High	[K].GEEAQPQSDSQNATTTATEK.[V]		0.0163489	0.000865508	1	1	5	A0A061DYF9	A0A061DYF9 [261-280]		0	2092.93	0.01	0.01	0.01				9.47864e-17	1.09046e-16	1.00965e-16										400				58.01					Peak Found	High	High	Not Found	Not Found	Not Found	Not Found
		FALSE	High	[R].VVATPTSDLGK.[I]		0.069638	0.00525611	1	1	5	A0A061DYF9	A0A061DYF9 [61-71]		0	1087.6	0.67	0.992	0.937	1.387	0.723	1.043	0.722602	0.963047	0.969374	0.943778	0.97337	0.981485	22.08	22.08	17.71	20.54	11.57	18.21	103.4	80.8	105.6	110.1	9.66	16.79	18.63	8.22		Peak Found	Peak Found	High	Peak Found	Peak Found	Peak Found	Peak Found
FALSE	High	Master Protein	A0A061EXN1	26S proteasome regulatory subunit (RPN5), putative isoform 1 OS=Theobroma cacao OX=3641 GN=TCM_025213 PE=3 SV=1	0.003	4.067	2	1	4	1	443	51	6.87	10.51	1		other cell component		Pf01399, Pf18098		A0A061EXN1		0	0	1.005	0.634	0.798	0.906	1.251	1.141	0.01	-0.66	-0.33	-0.14	0.32	0.19	0.959297	0.10753	0.443866	0.720725	0.487696	0.438592	0.994486	0.533712	0.948535	0.966272	0.942912	0.882047	50.19
	Checked	Protein Group ID	# Proteins	# Unique Peptides	# Peptides	# PSMs	Group Description	Found in Sample: [S10] F10: Sample, CCN51	Found in Sample: [S11] F11: Sample, CCN51	Found in Sample: [S12] F12: Sample, CCN51	Found in Sample: [S7] F7: Sample, EET19	Found in Sample: [S8] F8: Sample, EET19	Found in Sample: [S9] F9: Sample, EET19	Found in Sample: [S1] F1: Sample, P7	Found in Sample: [S2] F2: Sample, P7	Found in Sample: [S3] F3: Sample, P7	Found in Sample: [S4] F4: Sample, PA121	Found in Sample: [S5] F5: Sample, PA121	Found in Sample: [S6] F6: Sample, PA121
	FALSE	235	3	1	1	4	[Master Protein] 26S proteasome regulatory subunit (RPN5), putative isoform 1 OS=Theobroma cacao OX=3641 GN=TCM_025213 PE=3 SV=1	Peak Found	Peak Found	Peak Found	Peak Found	Peak Found	Peak Found	Peak Found	Peak Found	High	High	High	High
		Checked	Confidence	Annotated Sequence	Modifications	Qvality PEP	Qvality q-value	# Protein Groups	# Proteins	# PSMs	Master Protein Accessions	Positions in Master Proteins	Modifications in Master Proteins	# Missed Cleavages	Theo. MH+ [Da]	Abundance Ratio: (EET19) / (CCN51)	Abundance Ratio: (P7) / (CCN51)	Abundance Ratio: (PA121) / (CCN51)	Abundance Ratio: (PA121) / (EET19)	Abundance Ratio: (EET19) / (P7)	Abundance Ratio: (PA121) / (P7)	Abundance Ratio Adj. P-Value: (EET19) / (CCN51)	Abundance Ratio Adj. P-Value: (P7) / (CCN51)	Abundance Ratio Adj. P-Value: (PA121) / (CCN51)	Abundance Ratio Adj. P-Value: (PA121) / (EET19)	Abundance Ratio Adj. P-Value: (EET19) / (P7)	Abundance Ratio Adj. P-Value: (PA121) / (P7)	Abundance Ratio Variability [%]: (EET19) / (CCN51)	Abundance Ratio Variability [%]: (P7) / (CCN51)	Abundance Ratio Variability [%]: (PA121) / (CCN51)	Abundance Ratio Variability [%]: (PA121) / (EET19)	Abundance Ratio Variability [%]: (EET19) / (P7)	Abundance Ratio Variability [%]: (PA121) / (P7)	Abundances (Grouped): CCN51	Abundances (Grouped): EET19	Abundances (Grouped): P7	Abundances (Grouped): PA121	Abundances (Grouped) CV [%]: CCN51	Abundances (Grouped) CV [%]: EET19	Abundances (Grouped) CV [%]: P7	Abundances (Grouped) CV [%]: PA121	Quan Info	Found in Sample: [S10] F10: Sample, CCN51	Found in Sample: [S11] F11: Sample, CCN51	Found in Sample: [S12] F12: Sample, CCN51	Found in Sample: [S7] F7: Sample, EET19	Found in Sample: [S8] F8: Sample, EET19	Found in Sample: [S9] F9: Sample, EET19	Found in Sample: [S1] F1: Sample, P7
		FALSE	High	[R].IIEHNILVVSK.[Y]		0.00332231	0.000245209	1	3	4	A0A061EXN1	A0A061EXN1 [342-352]		0	1264.76	1.005	0.634	0.798	0.906	1.251	1.141	0.99997	0.652164	0.915263	0.963942	0.863742	0.941989	50.19	8.27	24.4	28.7	31.66	4.7	129.1	100.1	80	90.7	38.67	25.1	2.86	8.51		Peak Found	Peak Found	Peak Found	Peak Found	Peak Found	Peak Found	Peak Found
FALSE	High	Master Protein	A0A061FXX0	26S proteasome, regulatory subunit Rpn7,Proteasome component (PCI) domain isoform 1 OS=Theobroma cacao OX=3641 GN=TCM_014570 PE=4 SV=1	0	24.764	16	6	40	6	387	44.5	5.68	116.39	6	protein metabolism;other metabolic processes	other cell component		Pf01399, Pf10602	18605045	A0A061FXX0; tcc:18605045		0	0	0.791	1.422	1.488	1.83	0.59	1.068	-0.34	0.51	0.57	0.87	-0.76	0.09	0.469438	0.500197	0.34963	0.232824	0.388881	0.61863	0.909883	0.932024	0.913017	0.752879	0.904435	0.942743	27.73
	Checked	Protein Group ID	# Proteins	# Unique Peptides	# Peptides	# PSMs	Group Description	Found in Sample: [S10] F10: Sample, CCN51	Found in Sample: [S11] F11: Sample, CCN51	Found in Sample: [S12] F12: Sample, CCN51	Found in Sample: [S7] F7: Sample, EET19	Found in Sample: [S8] F8: Sample, EET19	Found in Sample: [S9] F9: Sample, EET19	Found in Sample: [S1] F1: Sample, P7	Found in Sample: [S2] F2: Sample, P7	Found in Sample: [S3] F3: Sample, P7	Found in Sample: [S4] F4: Sample, PA121	Found in Sample: [S5] F5: Sample, PA121	Found in Sample: [S6] F6: Sample, PA121
	FALSE	1533	2	6	6	40	[Master Protein] 26S proteasome, regulatory subunit Rpn7,Proteasome component (PCI) domain isoform 1 OS=Theobroma cacao OX=3641 GN=TCM_014570 PE=4 SV=1	High	High	Peak Found	High	High	High	High	High	High	High	High	High
		Checked	Confidence	Annotated Sequence	Modifications	Qvality PEP	Qvality q-value	# Protein Groups	# Proteins	# PSMs	Master Protein Accessions	Positions in Master Proteins	Modifications in Master Proteins	# Missed Cleavages	Theo. MH+ [Da]	Abundance Ratio: (EET19) / (CCN51)	Abundance Ratio: (P7) / (CCN51)	Abundance Ratio: (PA121) / (CCN51)	Abundance Ratio: (PA121) / (EET19)	Abundance Ratio: (EET19) / (P7)	Abundance Ratio: (PA121) / (P7)	Abundance Ratio Adj. P-Value: (EET19) / (CCN51)	Abundance Ratio Adj. P-Value: (P7) / (CCN51)	Abundance Ratio Adj. P-Value: (PA121) / (CCN51)	Abundance Ratio Adj. P-Value: (PA121) / (EET19)	Abundance Ratio Adj. P-Value: (EET19) / (P7)	Abundance Ratio Adj. P-Value: (PA121) / (P7)	Abundance Ratio Variability [%]: (EET19) / (CCN51)	Abundance Ratio Variability [%]: (P7) / (CCN51)	Abundance Ratio Variability [%]: (PA121) / (CCN51)	Abundance Ratio Variability [%]: (PA121) / (EET19)	Abundance Ratio Variability [%]: (EET19) / (P7)	Abundance Ratio Variability [%]: (PA121) / (P7)	Abundances (Grouped): CCN51	Abundances (Grouped): EET19	Abundances (Grouped): P7	Abundances (Grouped): PA121	Abundances (Grouped) CV [%]: CCN51	Abundances (Grouped) CV [%]: EET19	Abundances (Grouped) CV [%]: P7	Abundances (Grouped) CV [%]: PA121	Quan Info	Found in Sample: [S10] F10: Sample, CCN51	Found in Sample: [S11] F11: Sample, CCN51	Found in Sample: [S12] F12: Sample, CCN51	Found in Sample: [S7] F7: Sample, EET19	Found in Sample: [S8] F8: Sample, EET19	Found in Sample: [S9] F9: Sample, EET19	Found in Sample: [S1] F1: Sample, P7
		FALSE	High	[K].IADAEENLGESEVR.[E]		1.29382e-05	0.000172895	1	2	9	A0A061FXX0	A0A061FXX0 [86-99]		0	1531.72	100	100	100	1.313	0.882	1.158	9.47864e-17	1.09046e-16	1.00965e-16	0.963942	0.99068	0.931847				22.87	25.45	27.77		119.5	135.5	145		23.28	28.09	12.48		Not Found	High	Not Found	Peak Found	Not Found	Peak Found	High
		FALSE	High	[K].VVDAPEILTVIGK.[I]		0.000426124	0.000172895	1	2	7	A0A061FXX0	A0A061FXX0 [238-250]		0	1353.8	0.785	1.425	1.734	2.209	0.551	1.216	0.958924	0.954301	0.775292	0.571769	0.862317	0.836576	0	9.9	25.43	25.43	9.9	25.43	80.9	63.5	115.3	140.3			7.93	29.39		Peak Found	High	Not Found	Peak Found	Not Found	Not Found	High
		FALSE	High	[K].IADAEENLGESEVREAHLAK.[S]		0.000813275	0.000245209	1	2	7	A0A061FXX0	A0A061FXX0 [86-105]		1	2181.08	0.01	1.266	1.197	100	0.01	0.945	9.47864e-17	0.989582	0.985141	8e-17	8.18243e-17	0.997064		9.37	22.74			24.59	114.8		147.8	137.4	8.78		7.27	22.78		High	Peak Found	Not Found	Not Found	Not Found	Not Found	High
		FALSE	High	[K].VAGVLETNRPDAK.[N]		0.0186049	0.000943366	1	1	6	A0A061FXX0	A0A061FXX0 [348-360]		0	1369.74	0.792	1.954	1.725	2.34	0.344	0.883	0.951164	0.739628	0.761466	0.519544	0.408136	0.985912	47.56	21.32	29.39	30.17	20.44	13.86	74.7	50.3	146.1	128.9	33.32	23.91	3.38	15.82		Peak Found	Peak Found	Peak Found	Peak Found	Peak Found	Peak Found	Peak Found
		FALSE	High	[K].NALYQATIK.[Q]		0.0251897	0.00170885	1	1	5	A0A061FXX0	A0A061FXX0 [361-369]		0	1021.57	0.759	1.607	2.213	2.778	0.472	1.384	0.953023	0.907204	0.437443	0.339683	0.77639	0.768841	19.71	32.4	39.35	31.1	32.4	39.35	73.1	55.5	117.4	154	20.05	0.7	23.77	41.58		Peak Found	Peak Found	Peak Found	Not Found	Peak Found	High	High
		FALSE	High	[K].QGDFLLNR.[I]		0.0576133	0.00448009	1	1	6	A0A061FXX0	A0A061FXX0 [370-377]		0	962.505	0.806	0.571	0.654	0.685	1.385	1.15	0.940403	0.494107	0.801444	0.815789	0.813879	0.94121	23.16	53	32.57	26.58	56.12	47.51	132.5	104.8	75.7	87	17.73	29.06	40.68	24.39		High	Peak Found	Peak Found	High	High	Peak Found	High
FALSE	High	Master Protein	A0A061DUT3	2Fe-2S ferredoxin-like superfamily protein OS=Theobroma cacao OX=3641 GN=TCM_002657 PE=4 SV=1	0	8.575	17	2	16	2	163	18.1	7.83	49.22	2	other metabolic processes;transport	other membranes;mitochondrion	transporter activity;other molecular function			A0A061DUT3		0	0	0.894	1.517	0.894	1.137	0.733	0.812	-0.16	0.6	-0.16	0.18	-0.45	-0.3	0.742586	0.420566	0.650007	0.886316	0.679618	0.520162	0.994486	0.909421	0.958774	0.980002	0.970721	0.914713	45.79
	Checked	Protein Group ID	# Proteins	# Unique Peptides	# Peptides	# PSMs	Group Description	Found in Sample: [S10] F10: Sample, CCN51	Found in Sample: [S11] F11: Sample, CCN51	Found in Sample: [S12] F12: Sample, CCN51	Found in Sample: [S7] F7: Sample, EET19	Found in Sample: [S8] F8: Sample, EET19	Found in Sample: [S9] F9: Sample, EET19	Found in Sample: [S1] F1: Sample, P7	Found in Sample: [S2] F2: Sample, P7	Found in Sample: [S3] F3: Sample, P7	Found in Sample: [S4] F4: Sample, PA121	Found in Sample: [S5] F5: Sample, PA121	Found in Sample: [S6] F6: Sample, PA121
	FALSE	1562	1	2	2	16	[Master Protein] 2Fe-2S ferredoxin-like superfamily protein OS=Theobroma cacao OX=3641 GN=TCM_002657 PE=4 SV=1	High	High	High	High	High	High	High	High	High	High	High	High
		Checked	Confidence	Annotated Sequence	Modifications	Qvality PEP	Qvality q-value	# Protein Groups	# Proteins	# PSMs	Master Protein Accessions	Positions in Master Proteins	Modifications in Master Proteins	# Missed Cleavages	Theo. MH+ [Da]	Abundance Ratio: (EET19) / (CCN51)	Abundance Ratio: (P7) / (CCN51)	Abundance Ratio: (PA121) / (CCN51)	Abundance Ratio: (PA121) / (EET19)	Abundance Ratio: (EET19) / (P7)	Abundance Ratio: (PA121) / (P7)	Abundance Ratio Adj. P-Value: (EET19) / (CCN51)	Abundance Ratio Adj. P-Value: (P7) / (CCN51)	Abundance Ratio Adj. P-Value: (PA121) / (CCN51)	Abundance Ratio Adj. P-Value: (PA121) / (EET19)	Abundance Ratio Adj. P-Value: (EET19) / (P7)	Abundance Ratio Adj. P-Value: (PA121) / (P7)	Abundance Ratio Variability [%]: (EET19) / (CCN51)	Abundance Ratio Variability [%]: (P7) / (CCN51)	Abundance Ratio Variability [%]: (PA121) / (CCN51)	Abundance Ratio Variability [%]: (PA121) / (EET19)	Abundance Ratio Variability [%]: (EET19) / (P7)	Abundance Ratio Variability [%]: (PA121) / (P7)	Abundances (Grouped): CCN51	Abundances (Grouped): EET19	Abundances (Grouped): P7	Abundances (Grouped): PA121	Abundances (Grouped) CV [%]: CCN51	Abundances (Grouped) CV [%]: EET19	Abundances (Grouped) CV [%]: P7	Abundances (Grouped) CV [%]: PA121	Quan Info	Found in Sample: [S10] F10: Sample, CCN51	Found in Sample: [S11] F11: Sample, CCN51	Found in Sample: [S12] F12: Sample, CCN51	Found in Sample: [S7] F7: Sample, EET19	Found in Sample: [S8] F8: Sample, EET19	Found in Sample: [S9] F9: Sample, EET19	Found in Sample: [S1] F1: Sample, P7
		FALSE	High	[K].REVVGLAGQTLLR.[A]		0.000724632	0.000245209	1	1	12	A0A061DUT3	A0A061DUT3 [54-66]		1	1411.84	0.894	1.517	0.894	1.131	0.586	0.62	0.9876	0.935003	0.956971	0.999741	0.897982	0.705314	45.79	40.95	34.1	25.64	21.95	19.37	91.9	86.6	139.3	82.2	35.31	19.55	11.56	15.32		High	High	High	High	High	High	High
		FALSE	High	[R].ALTNGGLIDPASHR.[L]		0.00421587	0.000342638	1	1	4	A0A061DUT3	A0A061DUT3 [67-80]		0	1421.75	100	100	100	1.142	0.993	1.097	9.47864e-17	1.09046e-16	1.00965e-16	0.997741	0.966554	0.947556				25.55	28.1	23.62		128.5	129.5	142		28.02	13.77	33.04		Not Found	Not Found	Not Found	Peak Found	Peak Found	High	High
FALSE	High	Master Protein	A0A061F5B4	2S albumin storage protein, putative OS=Theobroma cacao OX=3641 GN=TCM_031073 PE=3 SV=1	0	200.591	62	13	1071	13	150	17.1	6.32	3823.15	13			other molecular function	Pf00234	18593651	A0A061F5B4; tcc:18593651		0	0	1.434	1.261	1.179	0.84	1.098	0.927	0.52	0.34	0.24	-0.25	0.13	-0.11	0.229897	0.738297	0.762922	0.600156	0.671773	0.886534	0.741217	0.966232	0.964206	0.942669	0.970721	0.99117	33.93
	Checked	Protein Group ID	# Proteins	# Unique Peptides	# Peptides	# PSMs	Group Description	Found in Sample: [S10] F10: Sample, CCN51	Found in Sample: [S11] F11: Sample, CCN51	Found in Sample: [S12] F12: Sample, CCN51	Found in Sample: [S7] F7: Sample, EET19	Found in Sample: [S8] F8: Sample, EET19	Found in Sample: [S9] F9: Sample, EET19	Found in Sample: [S1] F1: Sample, P7	Found in Sample: [S2] F2: Sample, P7	Found in Sample: [S3] F3: Sample, P7	Found in Sample: [S4] F4: Sample, PA121	Found in Sample: [S5] F5: Sample, PA121	Found in Sample: [S6] F6: Sample, PA121
	FALSE	2125	1	13	13	1071	[Master Protein] 2S albumin storage protein, putative OS=Theobroma cacao OX=3641 GN=TCM_031073 PE=3 SV=1	High	High	High	High	High	High	High	High	High	High	High	High
		Checked	Confidence	Annotated Sequence	Modifications	Qvality PEP	Qvality q-value	# Protein Groups	# Proteins	# PSMs	Master Protein Accessions	Positions in Master Proteins	Modifications in Master Proteins	# Missed Cleavages	Theo. MH+ [Da]	Abundance Ratio: (EET19) / (CCN51)	Abundance Ratio: (P7) / (CCN51)	Abundance Ratio: (PA121) / (CCN51)	Abundance Ratio: (PA121) / (EET19)	Abundance Ratio: (EET19) / (P7)	Abundance Ratio: (PA121) / (P7)	Abundance Ratio Adj. P-Value: (EET19) / (CCN51)	Abundance Ratio Adj. P-Value: (P7) / (CCN51)	Abundance Ratio Adj. P-Value: (PA121) / (CCN51)	Abundance Ratio Adj. P-Value: (PA121) / (EET19)	Abundance Ratio Adj. P-Value: (EET19) / (P7)	Abundance Ratio Adj. P-Value: (PA121) / (P7)	Abundance Ratio Variability [%]: (EET19) / (CCN51)	Abundance Ratio Variability [%]: (P7) / (CCN51)	Abundance Ratio Variability [%]: (PA121) / (CCN51)	Abundance Ratio Variability [%]: (PA121) / (EET19)	Abundance Ratio Variability [%]: (EET19) / (P7)	Abundance Ratio Variability [%]: (PA121) / (P7)	Abundances (Grouped): CCN51	Abundances (Grouped): EET19	Abundances (Grouped): P7	Abundances (Grouped): PA121	Abundances (Grouped) CV [%]: CCN51	Abundances (Grouped) CV [%]: EET19	Abundances (Grouped) CV [%]: P7	Abundances (Grouped) CV [%]: PA121	Quan Info	Found in Sample: [S10] F10: Sample, CCN51	Found in Sample: [S11] F11: Sample, CCN51	Found in Sample: [S12] F12: Sample, CCN51	Found in Sample: [S7] F7: Sample, EET19	Found in Sample: [S8] F8: Sample, EET19	Found in Sample: [S9] F9: Sample, EET19	Found in Sample: [S1] F1: Sample, P7
		FALSE	High	[K].HCQEYMEEQSRGSGSSSSRER.[Y]	1xCarbamidomethyl [C2]; 1xOxidation [M6]	4.90506e-06	0.000172895	1	1	10	A0A061F5B4	A0A061F5B4 [55-75]		2	2503.03	3.039	3.814	2.82	0.928	1.148	0.636	0.0121102	0.0316879	0.128115	0.996936	0.938351	0.520787	93.34	57.28	86.64	129.84	74.4	63.72	36	157.8	137.4	68.8	60.7	71.06	24.01	60.67		High	Peak Found	High	High	High	Peak Found	High
		FALSE	High	[K].HCQEYMEEQSRGSGSSSSRER.[Y]	1xCarbamidomethyl [C2]	6.0382e-06	0.000172895	1	1	21	A0A061F5B4	A0A061F5B4 [55-75]		2	2487.04	0.651	0.897	1.24	1.644	0.726	1.202	0.632694	0.932942	0.975069	0.742503	0.931188	0.905382	23.64	22.75	76.28	62.1	26.87	64.38	105.6	68.8	94.7	130.9	31.34	37.98	36.93	56.85		High	High	High	High	High	High	High
		FALSE	High	[K].HCQEYMEEQSRGSGSSSSR.[E]	1xCarbamidomethyl [C2]; 1xOxidation [M6]	5.54797e-06	0.000172895	1	1	68	A0A061F5B4	A0A061F5B4 [55-73]		1	2217.89	2.11	1.153	1.036	1.106	1.624	0.899	0.324898	0.998474	0.994589	0.993374	0.691485	0.984892	80.59	80.59	111.31	131.85	125.79	103.1	75.5	159.3	87	78.2	31.2	86.57	63.98	106.01		High	High	High	High	High	High	High
		FALSE	High	[K].HCQEYMEEQSRGSGSSSSR.[E]	1xCarbamidomethyl [C2]	4.24167e-07	0.000172895	1	1	75	A0A061F5B4	A0A061F5B4 [55-73]		1	2201.89	0.876	0.565	0.794	0.846	1.194	1.082	0.939925	0.440874	0.86474	0.946762	0.953982	0.975441	53.84	66.82	46.38	21.73	121.66	121.66	110.1	123.7	62.2	103.9	27.9	76.93	71.58	77.9		High	High	High	High	High	High	High
		FALSE	High	[K].HCQEYMEEQSR.[G]	1xCarbamidomethyl [C2]; 1xOxidation [M6]	5.72145e-06	0.000172895	1	1	57	A0A061F5B4	A0A061F5B4 [55-65]		0	1512.58	1.339	1.559	0.971	0.725	0.858	0.623	0.888716	0.894766	0.985141	0.86337	0.999841	0.541251	81.31	138.13	82.46	147.45	138.13	138.13	82.2	110	128.1	79.8	13.81	91.88	98.56	103.91		High	High	High	High	High	Peak Found	High
		FALSE	High	[K].HCQEYMEEQSR.[G]	1xCarbamidomethyl [C2]	1.30506e-06	0.000172895	1	1	91	A0A061F5B4	A0A061F5B4 [55-65]		0	1496.59	0.675	0.529	0.469	0.694	1.043	0.667	0.682556	0.345695	0.215502	0.829083	0.990232	0.610271	50.9	76.13	52.52	95.66	128.02	81.33	149.6	101.1	79.2	70.1	21.74	90.77	99.7	91.68		High	High	High	High	High	High	High
		FALSE	High	[K].HLDSCCQQLEK.[L]	2xCarbamidomethyl [C5; C6]	1.7351e-06	0.000172895	1	1	132	A0A061F5B4	A0A061F5B4 [83-93]		0	1417.62	1.217	1.053	0.98	0.672	1.09	0.879	0.978361	0.989582	0.975069	0.804216	0.978626	0.972777	31.63	21.28	60.58	44.58	65.8	62.23	90.8	134	85.1	90.1	28.02	28.9	34.92	42.92		High	High	High	High	High	High	High
		FALSE	High	[K].QAVQQQAEEGEFGREELQEMYETVDKIMNK.[C]	1xOxidation [M]	1.61742e-05	0.000172895	1	1	46	A0A061F5B4	A0A061F5B4 [105-134]		2	3573.65	3.336	2.785	4.056	1.128	1.198	1.456	0.00360264	0.199069	0.0230624	0.990374	0.892325	0.588922	26.08	78.96	6.16	21.98	55.33	55.33	35.8	119.4	99.7	145.2	2.45	21.59	55.27	15.98		High	High	High	High	High	High	High
		FALSE	High	[K].QAVQQQAEEGEFGREELQEMYETVDKIMNK.[C]		2.39965e-07	0.000172895	1	1	41	A0A061F5B4	A0A061F5B4 [105-134]		2	3557.65	1.411	1.164	1.107	0.822	1.121	0.921	0.907615	0.997522	0.999866	0.933341	0.973045	0.983951	12.03	115.86	23.15	17.93	72.27	111.08	88.1	114.9	102.6	94.4	9.69	10.35	82.12	17.98		High	High	High	High	High	High	High
		FALSE	High	[K].QAVQQQAEEGEFGREELQEMYETVDKIMNK.[C]	1xGln->pyro-Glu [N-Term]	4.87207e-07	0.000172895	1	1	27	A0A061F5B4	A0A061F5B4 [105-134]		2	3540.63	2.044	1.86	1.646	0.919	1.099	1.01	0.251824	0.718435	0.73356	0.990853	0.958901	0.986242	29.64	39.9	15.92	26.68	34.24	35.19	61.8	126.4	115	96.8	8.03	29.28	38.75	23.35		High	High	High	High	Not Found	High	High
		FALSE	High	[K].QAVQQQAEEGEFGREELQEMYETVDK.[I]	1xOxidation [M20]	6.93559e-06	0.000172895	1	1	87	A0A061F5B4	A0A061F5B4 [105-130]		1	3087.38	1.162	0.745	0.749	0.645	1.727	1.205	0.990562	0.800323	0.809619	0.756519	0.766573	0.903739	60.1	41.91	48.6	60.1	50.32	22.57	113.3	131.6	70.4	84.8	38.91	44.46	35.3	8.11		High	High	High	High	High	High	High
		FALSE	High	[K].QAVQQQAEEGEFGREELQEMYETVDK.[I]		4.83471e-07	0.000172895	1	1	133	A0A061F5B4	A0A061F5B4 [105-130]		1	3071.39	1.469	1.108	1.15	0.795	1.327	1.029	0.874929	0.997359	0.99132	0.918252	0.915015	0.986242	16.27	19.54	17.26	14.21	23.13	16.19	83.2	116.8	104.3	95.7	13.19	12.61	16.54	10.85		High	High	High	High	High	High	High
		FALSE	High	[K].QAVQQQAEEGEFGREELQEMYETVDK.[I]	1xGln->pyro-Glu [N-Term]; 1xOxidation [M20]	0.000195862	0.000172895	1	1	29	A0A061F5B4	A0A061F5B4 [105-130]		1	3070.36	2.024	1.747	1.213	0.761	0.909	0.694	0.230944	0.85219	0.978595	0.862471	0.984608	0.881536	6.89	39.71	63.62	115.75	54.74	83.72	66.8	135.3	116.8	81.1		39.93	36.59	120.05		High	High	High	High	High	Peak Found	High
		FALSE	High	[K].QAVQQQAEEGEFGREELQEMYETVDK.[I]	1xGln->pyro-Glu [N-Term]	1.54736e-07	0.000172895	1	1	65	A0A061F5B4	A0A061F5B4 [105-130]		1	3054.36	1.423	1.463	1.485	1.075	0.916	0.948	0.903029	0.925995	0.89651	0.991438	0.993009	0.991909	37.34	30.48	30.48	29.27	22.39	17.61	75.7	101.4	110.6	112.3	30.72	25.81	11.4	15.63		High	High	High	High	High	High	High
		FALSE	High	[K].QAVQQQAEEGEFGR.[E]		5.76566e-06	0.000172895	1	1	15	A0A061F5B4	A0A061F5B4 [105-118]		0	1576.74	1.48	1.279	1.168	0.764	1.157	0.928	0.723333	0.964543	0.978229	0.893108	0.910421	0.988667	7.21	13.77	12.42	13.55	12.76	13.55	80.7	123.4	101.6	94.3	6.24	6.1	11.96	15.7		High	High	High	High	High	High	High
		FALSE	High	[R].EELQEMYETVDK.[I]		5.89464e-05	0.000172895	1	1	13	A0A061F5B4	A0A061F5B4 [119-130]		0	1513.67	1.568	1.358	1.253	0.799	1.146	0.958	0.628206	0.94247	0.958327	0.94659	0.939396	0.999206	12.72	16.72	15.58	17.07	15.48	19.48	77.1	120.9	105.5	96.6	11.08	4.34	13.3	15.18		High	High	High	High	High	High	High
		FALSE	High	[R].CPGLKQAVQQQAEEGEFGREELQEMYETVDK.[I]	1xCarbamidomethyl [C1]	0.000832264	0.000245209	1	1	10	A0A061F5B4	A0A061F5B4 [100-130]		2	3626.67																											No Quan Values	High	High	High	High	Not Found	High	Not Found
		FALSE	High	[K].QAVQQQAEEGEFGREELQEMYETVDKIMNK.[C]	1xGln->pyro-Glu [N-Term]; 1xOxidation [M]	0.0021271	0.000245209	1	1	5	A0A061F5B4	A0A061F5B4 [105-134]		2	3556.62																											No Quan Values	Not Found	High	Not Found	Not Found	High	High	Not Found
		FALSE	High	[K].LDTPCRCPGLK.[Q]	2xCarbamidomethyl [C5; C7]	0.000970696	0.000245209	1	1	80	A0A061F5B4	A0A061F5B4 [94-104]		1	1316.64	1.476	1.507	1.353	0.888	1.066	0.947	0.870933	0.913287	0.947751	0.965335	0.984608	0.991909	19.73	24	17.88	18.41	15.88	8.03	72.4	106.9	112.3	108.4	18.83	9.56	9.68	12.88		High	High	High	High	High	High	High
		FALSE	High	[K].CDVEPGRCNLQPR.[N]	2xCarbamidomethyl [C1; C8]	0.00821897	0.000406189	1	1	58	A0A061F5B4	A0A061F5B4 [135-147]		1	1600.73	1.468	1.256	1.048	0.687	1.106	0.746	0.875414	0.982498	0.989353	0.818879	0.975661	0.815459	20.87	30.44	15.63	9.17	19.26	19.01	80	117.4	118.9	83.8	16.45	8.63	23.18	6.98		High	High	High	High	High	High	High
		FALSE	High	[K].QAVQQQAEEGEFGREELQEMYETVDKIMNK.[C]	1xGln->pyro-Glu [N-Term]; 2xOxidation [M20; M28]	0.00678544	0.000406189	1	1	1	A0A061F5B4	A0A061F5B4 [105-134]		2	3572.62																											No Quan Values	Not Found	Not Found	Not Found	Not Found	Not Found	Not Found	High
		FALSE	High	[K].QAVQQQAEEGEFGREELQEMYETVDKIMNK.[C]	2xOxidation [M20; M28]	0.0214896	0.00110349	1	1	2	A0A061F5B4	A0A061F5B4 [105-134]		2	3589.64																											No Quan Values	Not Found	Not Found	Not Found	Not Found	Not Found	Not Found	Not Found
		FALSE	High	[R].YSRPVSKHLDSCCQQLEK.[L]	2xCarbamidomethyl [C12; C13]	0.0787308	0.00611333	1	1	4	A0A061F5B4	A0A061F5B4 [76-93]		1	2235.06	100			0.01	100		9.47864e-17			8e-17	8.18243e-17									400				28.21				Not Found	Not Found	Not Found	Peak Found	High	High	Not Found
		FALSE	High	[K].HLDSCCQQLEKLDTPCRCPGLK.[Q]	4xCarbamidomethyl [C5; C6; C16; C18]	0.0792985	0.00625477	1	1	1	A0A061F5B4	A0A061F5B4 [83-104]		2	2715.25	1.192	2.022	1.566	1.314	0.589	0.774	0.892094	0.706231	0.865432	0.987885	0.905976	0.951498	50.38	69.91	66.53	59.93	62.97	25.21	69.2	82.5	140	108.4	67.73	62.38	20.49	27.3		Peak Found	Peak Found	Not Found	Peak Found	Peak Found	Not Found	High
FALSE	High	Master Protein	A0A061DJN5	3'(2'),5'-bisphosphate nucleotidase OS=Theobroma cacao OX=3641 GN=TCM_001512 PE=3 SV=1	0	10.532	11	3	12	3	383	41.2	5.94	35.4	3	other metabolic processes		other molecular function	Pf00459		A0A061DJN5		0	0	0.594	1.174	1.121	1.78	0.508	0.927	-0.75	0.23	0.16	0.83	-0.98	-0.11	0.0985525	0.897185	0.870825	0.257631	0.242145	0.909418	0.485896	0.978883	0.976247	0.760463	0.793504	0.992799	31.75
	Checked	Protein Group ID	# Proteins	# Unique Peptides	# Peptides	# PSMs	Group Description	Found in Sample: [S10] F10: Sample, CCN51	Found in Sample: [S11] F11: Sample, CCN51	Found in Sample: [S12] F12: Sample, CCN51	Found in Sample: [S7] F7: Sample, EET19	Found in Sample: [S8] F8: Sample, EET19	Found in Sample: [S9] F9: Sample, EET19	Found in Sample: [S1] F1: Sample, P7	Found in Sample: [S2] F2: Sample, P7	Found in Sample: [S3] F3: Sample, P7	Found in Sample: [S4] F4: Sample, PA121	Found in Sample: [S5] F5: Sample, PA121	Found in Sample: [S6] F6: Sample, PA121
	FALSE	1299	3	3	3	12	[Master Protein] 3'(2'),5'-bisphosphate nucleotidase OS=Theobroma cacao OX=3641 GN=TCM_001512 PE=3 SV=1	High	High	Peak Found	Peak Found	Peak Found	Peak Found	High	High	High	High	High	High
		Checked	Confidence	Annotated Sequence	Modifications	Qvality PEP	Qvality q-value	# Protein Groups	# Proteins	# PSMs	Master Protein Accessions	Positions in Master Proteins	Modifications in Master Proteins	# Missed Cleavages	Theo. MH+ [Da]	Abundance Ratio: (EET19) / (CCN51)	Abundance Ratio: (P7) / (CCN51)	Abundance Ratio: (PA121) / (CCN51)	Abundance Ratio: (PA121) / (EET19)	Abundance Ratio: (EET19) / (P7)	Abundance Ratio: (PA121) / (P7)	Abundance Ratio Adj. P-Value: (EET19) / (CCN51)	Abundance Ratio Adj. P-Value: (P7) / (CCN51)	Abundance Ratio Adj. P-Value: (PA121) / (CCN51)	Abundance Ratio Adj. P-Value: (PA121) / (EET19)	Abundance Ratio Adj. P-Value: (EET19) / (P7)	Abundance Ratio Adj. P-Value: (PA121) / (P7)	Abundance Ratio Variability [%]: (EET19) / (CCN51)	Abundance Ratio Variability [%]: (P7) / (CCN51)	Abundance Ratio Variability [%]: (PA121) / (CCN51)	Abundance Ratio Variability [%]: (PA121) / (EET19)	Abundance Ratio Variability [%]: (EET19) / (P7)	Abundance Ratio Variability [%]: (PA121) / (P7)	Abundances (Grouped): CCN51	Abundances (Grouped): EET19	Abundances (Grouped): P7	Abundances (Grouped): PA121	Abundances (Grouped) CV [%]: CCN51	Abundances (Grouped) CV [%]: EET19	Abundances (Grouped) CV [%]: P7	Abundances (Grouped) CV [%]: PA121	Quan Info	Found in Sample: [S10] F10: Sample, CCN51	Found in Sample: [S11] F11: Sample, CCN51	Found in Sample: [S12] F12: Sample, CCN51	Found in Sample: [S7] F7: Sample, EET19	Found in Sample: [S8] F8: Sample, EET19	Found in Sample: [S9] F9: Sample, EET19	Found in Sample: [S1] F1: Sample, P7
		FALSE	High	[K].DGAQELVDRITK.[L]		0.00186645	0.000245209	1	3	5	A0A061DJN5	A0A061DJN5 [118-129]		1	1344.71	0.587	1.384	1.334	2.207	0.426	0.938	0.70051	0.965965	0.958327	0.526488	0.740306	0.999982	16.44	16.7	15.01	14.58	11.55	12.18	93.5	53.8	128.1	124.6	16.47	10.12	13.42	12.22		Peak Found	Peak Found	Peak Found	Peak Found	Peak Found	Not Found	High
		FALSE	High	[K].FLDLDTGIIVTNQK.[L]		0.00526751	0.000342638	1	2	3	A0A061DJN5	A0A061DJN5 [350-363]		0	1576.86	0.484	0.853	0.833	1.683	0.593	0.999	0.438873	0.907213	0.932591	0.85103	0.907319	0.985912	0.33	19.75	7.28	3.55	16.69	16.65	128.5	62.2	104.7	104.6	9.26		15.81	3.39		High	High	Peak Found	Not Found	Peak Found	Not Found	High
		FALSE	High	[R].GGQYAIALALLDRGK.[V]		0.0547284	0.0041934	1	3	4	A0A061DJN5	A0A061DJN5 [182-196]		1	1545.87	1.093	1.316	1.141	1.044	0.831	0.867	0.949221	0.979943	0.99132	0.978788	0.990442	0.983951	22.93	22.93	22.93	11.41	8.14	19.75	87.9	96.1	115.7	100.3	28.58		10.06	19.55		Peak Found	Peak Found	Peak Found	Not Found	Not Found	Peak Found	High
FALSE	High	Master Protein	A0A061G3B6	3,4-dihydroxy-2-butanone kinase, putative OS=Theobroma cacao OX=3641 GN=TCM_013222 PE=4 SV=1	0	41	26	10	51	10	594	61.6	5.35	177.96	10	other metabolic processes	cytosol	kinase activity;other molecular function	Pf02733, Pf02734	18604460	A0A061G3B6; tcc:18604460		0	0	0.701	1.695	1.557	2.26	0.393	0.945	-0.51	0.76	0.64	1.18	-1.35	-0.08	0.265459	0.240983	0.289421	0.0969834	0.088725	0.955505	0.773499	0.765206	0.851259	0.467053	0.500805	0.997708	17.41
	Checked	Protein Group ID	# Proteins	# Unique Peptides	# Peptides	# PSMs	Group Description	Found in Sample: [S10] F10: Sample, CCN51	Found in Sample: [S11] F11: Sample, CCN51	Found in Sample: [S12] F12: Sample, CCN51	Found in Sample: [S7] F7: Sample, EET19	Found in Sample: [S8] F8: Sample, EET19	Found in Sample: [S9] F9: Sample, EET19	Found in Sample: [S1] F1: Sample, P7	Found in Sample: [S2] F2: Sample, P7	Found in Sample: [S3] F3: Sample, P7	Found in Sample: [S4] F4: Sample, PA121	Found in Sample: [S5] F5: Sample, PA121	Found in Sample: [S6] F6: Sample, PA121
	FALSE	1538	1	10	10	51	[Master Protein] 3,4-dihydroxy-2-butanone kinase, putative OS=Theobroma cacao OX=3641 GN=TCM_013222 PE=4 SV=1	High	High	High	High	High	High	High	High	High	High	High	High
		Checked	Confidence	Annotated Sequence	Modifications	Qvality PEP	Qvality q-value	# Protein Groups	# Proteins	# PSMs	Master Protein Accessions	Positions in Master Proteins	Modifications in Master Proteins	# Missed Cleavages	Theo. MH+ [Da]	Abundance Ratio: (EET19) / (CCN51)	Abundance Ratio: (P7) / (CCN51)	Abundance Ratio: (PA121) / (CCN51)	Abundance Ratio: (PA121) / (EET19)	Abundance Ratio: (EET19) / (P7)	Abundance Ratio: (PA121) / (P7)	Abundance Ratio Adj. P-Value: (EET19) / (CCN51)	Abundance Ratio Adj. P-Value: (P7) / (CCN51)	Abundance Ratio Adj. P-Value: (PA121) / (CCN51)	Abundance Ratio Adj. P-Value: (PA121) / (EET19)	Abundance Ratio Adj. P-Value: (EET19) / (P7)	Abundance Ratio Adj. P-Value: (PA121) / (P7)	Abundance Ratio Variability [%]: (EET19) / (CCN51)	Abundance Ratio Variability [%]: (P7) / (CCN51)	Abundance Ratio Variability [%]: (PA121) / (CCN51)	Abundance Ratio Variability [%]: (PA121) / (EET19)	Abundance Ratio Variability [%]: (EET19) / (P7)	Abundance Ratio Variability [%]: (PA121) / (P7)	Abundances (Grouped): CCN51	Abundances (Grouped): EET19	Abundances (Grouped): P7	Abundances (Grouped): PA121	Abundances (Grouped) CV [%]: CCN51	Abundances (Grouped) CV [%]: EET19	Abundances (Grouped) CV [%]: P7	Abundances (Grouped) CV [%]: PA121	Quan Info	Found in Sample: [S10] F10: Sample, CCN51	Found in Sample: [S11] F11: Sample, CCN51	Found in Sample: [S12] F12: Sample, CCN51	Found in Sample: [S7] F7: Sample, EET19	Found in Sample: [S8] F8: Sample, EET19	Found in Sample: [S9] F9: Sample, EET19	Found in Sample: [S1] F1: Sample, P7
		FALSE	High	[K].VAGAAAAAGLSLADVASEAK.[C]		3.72138e-07	0.000172895	1	1	13	A0A061G3B6	A0A061G3B6 [168-187]		0	1742.93	0.666	1.698	1.577	2.367	0.392	0.918	0.813381	0.865002	0.810557	0.458789	0.509542	0.989428	16.94	13.97	11.53	6.73	4.57	3.03	81	53.9	137.5	127.7	15.31	8.18	10.38	10.83		High	Peak Found	High	Peak Found	High	Peak Found	High
		FALSE	High	[K].QILSPETNYVPITR.[G]		0.000474596	0.000245209	1	1	12	A0A061G3B6	A0A061G3B6 [249-262]		0	1630.88	0.692	1.975	1.471	2.106	0.331	0.764	0.903643	0.736866	0.912704	0.636065	0.413346	0.948919	8.79	17.15	24.22	15.59	14.06	29.01	74.7	51.7	164.6	108.9	11.49	7.45	12.03	26.45		High	High	High	High	High	High	High
		FALSE	High	[K].LINNPNDVVTEFIEGLVETYPGLQYLDGFPEVK.[V]		0.00263807	0.000245209	1	1	1	A0A061G3B6	A0A061G3B6 [8-40]		0	3722.88																											No Quan Values	Not Found	Not Found	Not Found	Not Found	Not Found	Not Found	Not Found
		FALSE	High	[K].KLINNPNDVVTEFIEGLVETYPGLQYLDGFPEVK.[V]		0.00434742	0.000342638	1	1	1	A0A061G3B6	A0A061G3B6 [7-40]		1	3850.98																											No Quan Values	Not Found	High	Not Found	Not Found	Not Found	Not Found	Not Found
		FALSE	High	[R].TLLDALIPALAVLK.[E]		0.00705069	0.000406189	1	1	3	A0A061G3B6	A0A061G3B6 [507-520]		0	1450.92	0.01	1.207	0.853	100	0.01	0.828	9.47864e-17	0.997359	0.925781	8e-17	8.18243e-17	0.975835		49.87	5.28			58.14	138.7		142.9	118.4	19.9		51.82	0.58		Peak Found	Peak Found	Peak Found	Not Found	High	Not Found	High
		FALSE	High	[R].LDAPTKAPNWPVGSAGNRPPAK.[I]		0.00914948	0.000406189	1	1	3	A0A061G3B6	A0A061G3B6 [332-353]		1	2244.19	0.01	2.29	1.672	100	0.01	0.811	9.47864e-17	0.521342	0.804767	8e-17	8.18243e-17	0.973506		33.39	48.27			25.46	75.3		179.3	145.3	32.96		6.5	36.2		Peak Found	Peak Found	High	Not Found	Not Found	Not Found	High
		FALSE	High	[K].ANLDSTVTAK.[Q]		0.0115986	0.000499072	1	1	2	A0A061G3B6	A0A061G3B6 [473-482]		0	1019.54																											No Quan Values	Not Found	Not Found	Not Found	Not Found	Not Found	Not Found	High
		FALSE	High	[K].SEESLSRPLQLSEQGR.[I]		0.0172432	0.000943366	1	1	14	A0A061G3B6	A0A061G3B6 [366-381]		0	1815.92	0.72	1.533	1.654	2.261	0.468	1.094	0.933812	0.932245	0.789943	0.531857	0.802096	0.965008	21.7	8.68	6.51	21.7	21.92	8.38	81.9	58.9	126	133.2	6.41	22.59	9.74	6.86		Peak Found	High	High	High	High	High	High
		FALSE	High	[R].GATAILDDMKK.[Y]		0.0547284	0.0041934	1	1	1	A0A061G3B6	A0A061G3B6 [420-430]		1	1162.61	0.797	1.441	1.66	2.081	0.579	1.152	0.977712	0.948702	0.811675	0.619529	0.896635	0.93696	8.99	32.46	32.54	32.54	40.75	40.75	82.7	66	114	137.3	27.17		32.62	38.39		Peak Found	Peak Found	Peak Found	Not Found	Peak Found	Not Found	Peak Found
		FALSE	High	[K].QWAEGLEAAIDAVSK.[Y]		0.107578	0.00904394	1	1	1	A0A061G3B6	A0A061G3B6 [483-497]		0	1587.8		100	100	100	0.01	0.958		1.09046e-16	1.00965e-16	8e-17	8.18243e-17	0.997064						7.5			204.3	195.7				7.14		Not Found	Not Found	Not Found	Not Found	Not Found	Not Found	Not Found
FALSE	High	Master Protein	A0A061DLF6	3-dehydroquinate synthase, putative isoform 1 OS=Theobroma cacao OX=3641 GN=TCM_000167 PE=3 SV=1	0	7.56	6	2	5	2	452	48.8	8.28	14.96	2	other metabolic processes	other cell component	other molecular function	Pf01761		A0A061DLF6		0	0	1.813	2.608	1.581	0.978	0.703	0.703	0.86	1.38	0.66	-0.03	-0.51	-0.51	0.0501733	0.0398369	0.270417	0.849467	0.618418	0.319357	0.312738	0.283508	0.824143	0.9764	0.970721	0.808392	17.38
	Checked	Protein Group ID	# Proteins	# Unique Peptides	# Peptides	# PSMs	Group Description	Found in Sample: [S10] F10: Sample, CCN51	Found in Sample: [S11] F11: Sample, CCN51	Found in Sample: [S12] F12: Sample, CCN51	Found in Sample: [S7] F7: Sample, EET19	Found in Sample: [S8] F8: Sample, EET19	Found in Sample: [S9] F9: Sample, EET19	Found in Sample: [S1] F1: Sample, P7	Found in Sample: [S2] F2: Sample, P7	Found in Sample: [S3] F3: Sample, P7	Found in Sample: [S4] F4: Sample, PA121	Found in Sample: [S5] F5: Sample, PA121	Found in Sample: [S6] F6: Sample, PA121
	FALSE	1943	2	2	2	5	[Master Protein] 3-dehydroquinate synthase, putative isoform 1 OS=Theobroma cacao OX=3641 GN=TCM_000167 PE=3 SV=1	Peak Found	High	Peak Found	Peak Found	Peak Found	Peak Found	High	High	Peak Found	High	Peak Found	High
		Checked	Confidence	Annotated Sequence	Modifications	Qvality PEP	Qvality q-value	# Protein Groups	# Proteins	# PSMs	Master Protein Accessions	Positions in Master Proteins	Modifications in Master Proteins	# Missed Cleavages	Theo. MH+ [Da]	Abundance Ratio: (EET19) / (CCN51)	Abundance Ratio: (P7) / (CCN51)	Abundance Ratio: (PA121) / (CCN51)	Abundance Ratio: (PA121) / (EET19)	Abundance Ratio: (EET19) / (P7)	Abundance Ratio: (PA121) / (P7)	Abundance Ratio Adj. P-Value: (EET19) / (CCN51)	Abundance Ratio Adj. P-Value: (P7) / (CCN51)	Abundance Ratio Adj. P-Value: (PA121) / (CCN51)	Abundance Ratio Adj. P-Value: (PA121) / (EET19)	Abundance Ratio Adj. P-Value: (EET19) / (P7)	Abundance Ratio Adj. P-Value: (PA121) / (P7)	Abundance Ratio Variability [%]: (EET19) / (CCN51)	Abundance Ratio Variability [%]: (P7) / (CCN51)	Abundance Ratio Variability [%]: (PA121) / (CCN51)	Abundance Ratio Variability [%]: (PA121) / (EET19)	Abundance Ratio Variability [%]: (EET19) / (P7)	Abundance Ratio Variability [%]: (PA121) / (P7)	Abundances (Grouped): CCN51	Abundances (Grouped): EET19	Abundances (Grouped): P7	Abundances (Grouped): PA121	Abundances (Grouped) CV [%]: CCN51	Abundances (Grouped) CV [%]: EET19	Abundances (Grouped) CV [%]: P7	Abundances (Grouped) CV [%]: PA121	Quan Info	Found in Sample: [S10] F10: Sample, CCN51	Found in Sample: [S11] F11: Sample, CCN51	Found in Sample: [S12] F12: Sample, CCN51	Found in Sample: [S7] F7: Sample, EET19	Found in Sample: [S8] F8: Sample, EET19	Found in Sample: [S9] F9: Sample, EET19	Found in Sample: [S1] F1: Sample, P7
		FALSE	High	[K].VLVVTNTTIAPLYLDK.[V]		0.000397609	0.000172895	1	2	3	A0A061DLF6	A0A061DLF6 [124-139]		0	1760.02	100	100	100	1.44	0.672	0.968	9.47864e-17	1.09046e-16	1.00965e-16	0.922423	0.950857	0.990175				0	0	0		101.8	151.5	146.6						Not Found	High	Not Found	Peak Found	Not Found	Not Found	High
		FALSE	High	[R].LGWIDSSLVK.[R]		0.0233559	0.00127688	1	2	2	A0A061DLF6	A0A061DLF6 [371-380]		0	1117.63	1.813	2.608	1.581	0.977	0.732	0.661	0.238506	0.359796	0.833675	0.957775	0.990232	0.799734	17.38	20.72	45.74	21.31	12.14	18.18	55.1	99.8	147.6	97.5	45.49	6.53	8.44	18.33		Peak Found	Peak Found	Peak Found	Peak Found	Peak Found	Peak Found	Peak Found
FALSE	High	Master Protein	A0A061G825	3-deoxy-8-phosphooctulonate synthase OS=Theobroma cacao OX=3641 GN=TCM_026967 PE=3 SV=1	0	41.685	45	10	70	10	290	31.8	7.44	216.35	10	other metabolic processes	cytosol	other molecular function	Pf00793	18595095	A0A061G825; tcc:18595095		0	0	0.972	0.701	0.717	0.818	1.344	0.991	-0.04	-0.51	-0.48	-0.29	0.43	-0.01	0.952813	0.183136	0.29002	0.560041	0.399879	0.872148	0.994486	0.677361	0.851259	0.939481	0.919624	0.989416	47.07
	Checked	Protein Group ID	# Proteins	# Unique Peptides	# Peptides	# PSMs	Group Description	Found in Sample: [S10] F10: Sample, CCN51	Found in Sample: [S11] F11: Sample, CCN51	Found in Sample: [S12] F12: Sample, CCN51	Found in Sample: [S7] F7: Sample, EET19	Found in Sample: [S8] F8: Sample, EET19	Found in Sample: [S9] F9: Sample, EET19	Found in Sample: [S1] F1: Sample, P7	Found in Sample: [S2] F2: Sample, P7	Found in Sample: [S3] F3: Sample, P7	Found in Sample: [S4] F4: Sample, PA121	Found in Sample: [S5] F5: Sample, PA121	Found in Sample: [S6] F6: Sample, PA121
	FALSE	930	1	10	10	70	[Master Protein] 3-deoxy-8-phosphooctulonate synthase OS=Theobroma cacao OX=3641 GN=TCM_026967 PE=3 SV=1	High	High	High	High	High	High	High	High	High	High	High	High
		Checked	Confidence	Annotated Sequence	Modifications	Qvality PEP	Qvality q-value	# Protein Groups	# Proteins	# PSMs	Master Protein Accessions	Positions in Master Proteins	Modifications in Master Proteins	# Missed Cleavages	Theo. MH+ [Da]	Abundance Ratio: (EET19) / (CCN51)	Abundance Ratio: (P7) / (CCN51)	Abundance Ratio: (PA121) / (CCN51)	Abundance Ratio: (PA121) / (EET19)	Abundance Ratio: (EET19) / (P7)	Abundance Ratio: (PA121) / (P7)	Abundance Ratio Adj. P-Value: (EET19) / (CCN51)	Abundance Ratio Adj. P-Value: (P7) / (CCN51)	Abundance Ratio Adj. P-Value: (PA121) / (CCN51)	Abundance Ratio Adj. P-Value: (PA121) / (EET19)	Abundance Ratio Adj. P-Value: (EET19) / (P7)	Abundance Ratio Adj. P-Value: (PA121) / (P7)	Abundance Ratio Variability [%]: (EET19) / (CCN51)	Abundance Ratio Variability [%]: (P7) / (CCN51)	Abundance Ratio Variability [%]: (PA121) / (CCN51)	Abundance Ratio Variability [%]: (PA121) / (EET19)	Abundance Ratio Variability [%]: (EET19) / (P7)	Abundance Ratio Variability [%]: (PA121) / (P7)	Abundances (Grouped): CCN51	Abundances (Grouped): EET19	Abundances (Grouped): P7	Abundances (Grouped): PA121	Abundances (Grouped) CV [%]: CCN51	Abundances (Grouped) CV [%]: EET19	Abundances (Grouped) CV [%]: P7	Abundances (Grouped) CV [%]: PA121	Quan Info	Found in Sample: [S10] F10: Sample, CCN51	Found in Sample: [S11] F11: Sample, CCN51	Found in Sample: [S12] F12: Sample, CCN51	Found in Sample: [S7] F7: Sample, EET19	Found in Sample: [S8] F8: Sample, EET19	Found in Sample: [S9] F9: Sample, EET19	Found in Sample: [S1] F1: Sample, P7
		FALSE	High	[R].GTMFGYNDLIVDPR.[N]		0.000419615	0.000172895	1	1	11	A0A061G825	A0A061G825 [167-180]		0	1597.77	1.323	0.54	0.523	0.341	2.452	0.899	0.831036	0.428625	0.388026	0.0826832	0.27627	0.995668	23.65	34.32	74.89	21.48	16.5	34.69	121	160.1	65.3	53.5	25.78	10.4	16.1	80.63		High	High	High	High	High	High	High
		FALSE	High	[R].LAGNPNVMVCER.[G]	1xCarbamidomethyl [C10]	0.000432733	0.000172895	1	1	6	A0A061G825	A0A061G825 [155-166]		0	1359.65	1.938	2.285	2.089	1.032	0.843	0.964	0.525672	0.439443	0.487754	0.999054	0.975661	0.997064	9.41	19.54	28.72	28.72	19.68	28.72	58.3	113.1	116.4	112.2	16.42	13.96	12.43	22.56		High	High	High	High	High	High	Peak Found
		FALSE	High	[-].MDTSSVLFNQLK.[G]	1xAcetyl [N-Term]	0.000159109	0.000172895	1	1	6	A0A061G825	A0A061G825 [1-12]	A0A061G825 1xAcetyl [N-Term]	0	1424.71	0.897	0.564	0.624	0.622	1.507	0.973	0.993228	0.466813	0.72436	0.6601	0.831613	0.986242	23.84	22.68	20.68	38	10.36	27.05	135.1	104.4	73.3	87.3	21.6	19.53	14.77	17.05		High	Peak Found	High	Peak Found	High	High	Peak Found
		FALSE	High	[K].GAEPFFLLAGPNVIESEDHILR.[M]		2.86443e-07	0.000172895	1	1	15	A0A061G825	A0A061G825 [13-34]		0	2424.26	0.943	0.578	0.495	0.525	1.454	0.893	0.99647	0.512615	0.401361	0.618873	0.763734	0.986242	34.76	37.78	49.68	60.61	24.69	55.26	127.3	124.2	85.4	63.1	33.32	4.49	34.81	55.43		High	High	High	High	High	High	High
		FALSE	High	[K].KGQFCAPSVMVNSAEK.[I]	1xCarbamidomethyl [C5]	0.00255818	0.000245209	1	1	1	A0A061G825	A0A061G825 [137-152]		1	1752.84	0.01	0.01	0.01				9.47864e-17	1.09046e-16	1.00965e-16										400									High	Not Found	Not Found	Not Found	Not Found	Not Found	Not Found
		FALSE	High	[R].QTDLLVAAAK.[T]		0.00604788	0.000406189	1	1	8	A0A061G825	A0A061G825 [119-128]		0	1029.59	0.606	0.349	0.297	0.49	1.569	0.872	0.650622	0.0471599	0.0132463	0.524257	0.732645	0.986242	52.27	46.32	15.62	58.39	86.15	53.39	158.7	137.5	55.4	48.3	31.61	39.13	57.64	31.72		High	High	High	High	High	Peak Found	Peak Found
		FALSE	High	[R].VADIIQIPAFLCR.[Q]	1xCarbamidomethyl [C12]	0.00767113	0.000406189	1	1	1	A0A061G825	A0A061G825 [106-118]		0	1515.84	0.698	0.01	0.01	0.01	100		0.819827	1.09046e-16	1.00965e-16	8e-17	8.18243e-17		9.06						235.6	164.4			8.9	4.48				High	Peak Found	Not Found	Peak Found	Not Found	Peak Found	Not Found
		FALSE	High	[K].LDGGGVASGGLR.[E]		0.0163489	0.000865508	1	1	9	A0A061G825	A0A061G825 [208-219]		0	1058.56	0.82	0.718	0.755	0.969	1.088	0.998	0.968731	0.780573	0.865432	0.969302	0.934879	0.98291	16.06	18	12.88	13.6	11.02	14.48	118	100.5	92.3	89.2	12.08	7.41	13.18	5.74		High	High	High	High	Peak Found	High	High
		FALSE	High	[K].QRFNIDLTPYHD.[-]		0.024812	0.00170885	1	1	2	A0A061G825	A0A061G825 [279-290]		1	1518.73	1.705	1.2	1.319	0.812	1.428	1.151	0.430493	0.998474	0.962578	0.860516	0.628345	0.939756	17.81	12.99	30.82	18.82	21.72	23.2	72.6	124.5	87.2	115.7	18.77	10.87	22.06	13.47		Peak Found	Peak Found	Peak Found	Peak Found	Peak Found	High	Peak Found
		FALSE	High	[K].LGLPLVFK.[S]		0.0348058	0.00232562	1	1	11	A0A061G825	A0A061G825 [46-53]		0	886.576	0.739	0.548	0.596	0.818	1.326	1.086	0.907446	0.405502	0.674549	0.908183	0.825869	0.948984	19.39	11.67	17.01	12.89	12.77	11.67	139.7	100.9	76.1	83.3	20.61	9.58	4.72	8.79		High	High	High	High	High	High	High
FALSE	High	Master Protein	A0A061DI44	3-hydroxyacyl-[acyl-carrier-protein] dehydratase OS=Theobroma cacao OX=3641 GN=TCM_046682 PE=3 SV=1	0	48.264	28	7	123	7	240	26.5	10.1	339.57	7	other metabolic processes	other cell component	other molecular function	Pf07977		A0A061DI44		0	0	1.187	0.879	0.898	0.762	1.332	1.045	0.25	-0.19	-0.16	-0.39	0.41	0.06	0.555993	0.489586	0.657908	0.46036	0.40954	0.688145	0.945162	0.930785	0.958774	0.913469	0.925785	0.965701	21.67
	Checked	Protein Group ID	# Proteins	# Unique Peptides	# Peptides	# PSMs	Group Description	Found in Sample: [S10] F10: Sample, CCN51	Found in Sample: [S11] F11: Sample, CCN51	Found in Sample: [S12] F12: Sample, CCN51	Found in Sample: [S7] F7: Sample, EET19	Found in Sample: [S8] F8: Sample, EET19	Found in Sample: [S9] F9: Sample, EET19	Found in Sample: [S1] F1: Sample, P7	Found in Sample: [S2] F2: Sample, P7	Found in Sample: [S3] F3: Sample, P7	Found in Sample: [S4] F4: Sample, PA121	Found in Sample: [S5] F5: Sample, PA121	Found in Sample: [S6] F6: Sample, PA121
	FALSE	53	2	7	7	123	[Master Protein] 3-hydroxyacyl-[acyl-carrier-protein] dehydratase OS=Theobroma cacao OX=3641 GN=TCM_046682 PE=3 SV=1	High	High	High	High	High	High	High	High	High	High	High	High
		Checked	Confidence	Annotated Sequence	Modifications	Qvality PEP	Qvality q-value	# Protein Groups	# Proteins	# PSMs	Master Protein Accessions	Positions in Master Proteins	Modifications in Master Proteins	# Missed Cleavages	Theo. MH+ [Da]	Abundance Ratio: (EET19) / (CCN51)	Abundance Ratio: (P7) / (CCN51)	Abundance Ratio: (PA121) / (CCN51)	Abundance Ratio: (PA121) / (EET19)	Abundance Ratio: (EET19) / (P7)	Abundance Ratio: (PA121) / (P7)	Abundance Ratio Adj. P-Value: (EET19) / (CCN51)	Abundance Ratio Adj. P-Value: (P7) / (CCN51)	Abundance Ratio Adj. P-Value: (PA121) / (CCN51)	Abundance Ratio Adj. P-Value: (PA121) / (EET19)	Abundance Ratio Adj. P-Value: (EET19) / (P7)	Abundance Ratio Adj. P-Value: (PA121) / (P7)	Abundance Ratio Variability [%]: (EET19) / (CCN51)	Abundance Ratio Variability [%]: (P7) / (CCN51)	Abundance Ratio Variability [%]: (PA121) / (CCN51)	Abundance Ratio Variability [%]: (PA121) / (EET19)	Abundance Ratio Variability [%]: (EET19) / (P7)	Abundance Ratio Variability [%]: (PA121) / (P7)	Abundances (Grouped): CCN51	Abundances (Grouped): EET19	Abundances (Grouped): P7	Abundances (Grouped): PA121	Abundances (Grouped) CV [%]: CCN51	Abundances (Grouped) CV [%]: EET19	Abundances (Grouped) CV [%]: P7	Abundances (Grouped) CV [%]: PA121	Quan Info	Found in Sample: [S10] F10: Sample, CCN51	Found in Sample: [S11] F11: Sample, CCN51	Found in Sample: [S12] F12: Sample, CCN51	Found in Sample: [S7] F7: Sample, EET19	Found in Sample: [S8] F8: Sample, EET19	Found in Sample: [S9] F9: Sample, EET19	Found in Sample: [S1] F1: Sample, P7
		FALSE	High	[R].YPAFPTVMDINQIR.[E]		6.92883e-05	0.000172895	1	2	21	A0A061DI44	A0A061DI44 [71-84]		0	1664.85	1.074	0.597	0.722	0.677	1.68	1.216	0.997421	0.555692	0.878714	0.870444	0.643244	0.903433	10.52	18.37	6.74	10.52	21.57	21.51	117.7	126.4	70.3	85.5	5.23	14.78	15.78	2.72		High	High	High	High	High	High	High
		FALSE	High	[R].ENFFFAGVDKVR.[F]		0.000403776	0.000172895	1	2	22	A0A061DI44	A0A061DI44 [158-169]		1	1428.73	1.321	1.085	1.719	1.498	1.218	1.521	0.880669	0.998474	0.648847	0.836142	0.894865	0.521669	33.99	34.97	41.25	16.4	26.13	29.47	74.3	98.1	80.6	147	41.46	4.3	23.22	22.22		High	High	High	High	High	High	High
		FALSE	High	[R].FRKPVIAGDTLVMR.[M]		1.2366e-06	0.000172895	1	2	22	A0A061DI44	A0A061DI44 [170-183]		1	1602.91	1.138	0.895	0.888	0.762	1.272	0.97	0.993228	0.932654	0.969374	0.922566	0.901284	0.997915	6.71	8.31	5.07	4.36	8.31	7.87	102.5	116.7	91.7	89	6.1	1.98	9.7	6.1		High	High	High	High	High	High	High
		FALSE	High	[R].EILPHRFPFLLVDRVIEYNPGVSAVAIK.[N]		0.00381516	0.000342638	1	2	8	A0A061DI44	A0A061DI44 [85-112]		2	3192.79	0.942	0.799	0.01	0.01	1.286	0.01	0.989285	0.876266	1.00965e-16	8e-17	0.888302	1.2905e-16	55.9	62.56			45.21		122	168	110		51.09	54.68	58.17			High	High	Peak Found	High	High	Peak Found	Peak Found
		FALSE	High	[R].FRKPVIAGDTLVMR.[M]	1xOxidation [M13]	0.00995339	0.000406189	1	2	7	A0A061DI44	A0A061DI44 [170-183]		1	1618.91	1.243	0.925	0.874	0.698	1.352	0.944	0.910728	0.937007	0.947751	0.80175	0.827544	0.997064	9.92	9.18	13.28	7.34	7.63	6.3	98	121.7	91.4	88.9	13.33	5.7	5.7	5.75		High	High	High	High	High	High	Peak Found
		FALSE	High	[R].EILPHRFPFLLVDR.[V]		0.0100299	0.000406189	1	2	25	A0A061DI44	A0A061DI44 [85-98]		1	1752	1.121	0.953	1.082	0.909	1.143	1.136	0.992062	0.956962	0.985141	0.992817	0.955031	0.948252	17.62	15.21	35.25	17.62	10.52	5.56	97	105.6	92.4	105	39.68	10.24	1.75	16		High	High	High	High	High	High	High
		FALSE	High	[R].FPFLLVDR.[V]		0.0177757	0.000943366	1	2	9	A0A061DI44	A0A061DI44 [91-98]		0	1006.57	1.213	0.875	0.831	0.685	1.386	0.949	0.952774	0.924319	0.953784	0.882606	0.884827	0.997064	9.77	11.04	20.71	20.71	18.54	20.71	102	123.8	89.3	84.8	5.59	10.29	17.04	21.82		Peak Found	Peak Found	Peak Found	High	High	High	High
		FALSE	High	[R].YPAFPTVMDINQIR.[E]	1xOxidation [M8]	0.0179113	0.000943366	1	2	3	A0A061DI44	A0A061DI44 [71-84]		0	1680.84																											No Quan Values	Not Found	High	High	Not Found	Not Found	Not Found	Not Found
		FALSE	High	[R].KPVIAGDTLVMR.[M]		0.037507	0.00264042	1	2	6	A0A061DI44	A0A061DI44 [172-183]		0	1299.75	1.612	0.872	0.938	0.582	1.909	1.12	0.613362	0.916684	0.9747	0.566452	0.517182	0.951498	12.95	17.63	20.62	33.4	17.08	31.79	90	145.1	80.4	84.5	10.83	15.42	17.1	35.57		Peak Found	High	Peak Found	High	High	Peak Found	High
FALSE	High	Master Protein	A0A061EPD6	3-isopropylmalate dehydratase OS=Theobroma cacao OX=3641 GN=TCM_021015 PE=4 SV=1	0	31.649	19	7	46	7	510	55.4	7.52	122.04	7	other metabolic processes		other molecular function	Pf00330		A0A061EPD6		0	0	0.823	1.751	1.54	1.982	0.451	0.841	-0.28	0.81	0.62	0.99	-1.15	-0.25	0.551284	0.206239	0.303193	0.170741	0.156376	0.559835	0.944501	0.723139	0.868115	0.644776	0.696016	0.925321	27.41
	Checked	Protein Group ID	# Proteins	# Unique Peptides	# Peptides	# PSMs	Group Description	Found in Sample: [S10] F10: Sample, CCN51	Found in Sample: [S11] F11: Sample, CCN51	Found in Sample: [S12] F12: Sample, CCN51	Found in Sample: [S7] F7: Sample, EET19	Found in Sample: [S8] F8: Sample, EET19	Found in Sample: [S9] F9: Sample, EET19	Found in Sample: [S1] F1: Sample, P7	Found in Sample: [S2] F2: Sample, P7	Found in Sample: [S3] F3: Sample, P7	Found in Sample: [S4] F4: Sample, PA121	Found in Sample: [S5] F5: Sample, PA121	Found in Sample: [S6] F6: Sample, PA121
	FALSE	2028	2	7	7	46	[Master Protein] 3-isopropylmalate dehydratase OS=Theobroma cacao OX=3641 GN=TCM_021015 PE=4 SV=1	High	High	High	High	High	High	High	High	High	High	High	High
		Checked	Confidence	Annotated Sequence	Modifications	Qvality PEP	Qvality q-value	# Protein Groups	# Proteins	# PSMs	Master Protein Accessions	Positions in Master Proteins	Modifications in Master Proteins	# Missed Cleavages	Theo. MH+ [Da]	Abundance Ratio: (EET19) / (CCN51)	Abundance Ratio: (P7) / (CCN51)	Abundance Ratio: (PA121) / (CCN51)	Abundance Ratio: (PA121) / (EET19)	Abundance Ratio: (EET19) / (P7)	Abundance Ratio: (PA121) / (P7)	Abundance Ratio Adj. P-Value: (EET19) / (CCN51)	Abundance Ratio Adj. P-Value: (P7) / (CCN51)	Abundance Ratio Adj. P-Value: (PA121) / (CCN51)	Abundance Ratio Adj. P-Value: (PA121) / (EET19)	Abundance Ratio Adj. P-Value: (EET19) / (P7)	Abundance Ratio Adj. P-Value: (PA121) / (P7)	Abundance Ratio Variability [%]: (EET19) / (CCN51)	Abundance Ratio Variability [%]: (P7) / (CCN51)	Abundance Ratio Variability [%]: (PA121) / (CCN51)	Abundance Ratio Variability [%]: (PA121) / (EET19)	Abundance Ratio Variability [%]: (EET19) / (P7)	Abundance Ratio Variability [%]: (PA121) / (P7)	Abundances (Grouped): CCN51	Abundances (Grouped): EET19	Abundances (Grouped): P7	Abundances (Grouped): PA121	Abundances (Grouped) CV [%]: CCN51	Abundances (Grouped) CV [%]: EET19	Abundances (Grouped) CV [%]: P7	Abundances (Grouped) CV [%]: PA121	Quan Info	Found in Sample: [S10] F10: Sample, CCN51	Found in Sample: [S11] F11: Sample, CCN51	Found in Sample: [S12] F12: Sample, CCN51	Found in Sample: [S7] F7: Sample, EET19	Found in Sample: [S8] F8: Sample, EET19	Found in Sample: [S9] F9: Sample, EET19	Found in Sample: [S1] F1: Sample, P7
		FALSE	High	[K].IVIIPDHYIFTSDER.[A]		0.000356998	0.000172895	1	1	3	A0A061EPD6	A0A061EPD6 [127-141]		0	1817.94	0.771	1.702	2.427	2.978	0.473	1.426	0.951396	0.872002	0.329876	0.265868	0.77862	0.616742	19.99	29.51	6.67	21.08	33.22	24.61	67.8	52.2	115.4	164.6		18.89	30.97	10.24		Not Found	Peak Found	Not Found	Not Found	Peak Found	Peak Found	High
		FALSE	High	[K].DLILQIIGEISVAGATYK.[S]		1.29382e-05	0.000172895	1	2	3	A0A061EPD6	A0A061EPD6 [254-271]		0	1904.07	0.544	0.814	0.71	1.305	0.668	0.872	0.646473	0.871884	0.826999	0.980518	0.963967	0.994184	0.99	46.55	0.99	0	60.45	60.45	130.4	70.9	106.1	92.6	4.69		42.59			Peak Found	Peak Found	High	Not Found	Not Found	Peak Found	High
		FALSE	High	[R].FVMDGEMPHYLLAK.[D]		0.000365336	0.000172895	1	2	11	A0A061EPD6	A0A061EPD6 [240-253]		0	1650.8	0.869	1.663	1.437	1.657	0.557	0.864	0.993228	0.889301	0.930945	0.858205	0.861942	0.983919	22.63	12.21	16.88	22.25	32.54	12.51	82.1	71.4	128.2	118.3	12.52	23.22	12.97	12.81		High	High	High	High	High	High	High
		FALSE	High	[R].MTLCNMVVEAGGK.[N]	1xCarbamidomethyl [C4]	0.0021271	0.000245209	1	1	6	A0A061EPD6	A0A061EPD6 [289-301]		0	1409.66	0.938	2.129	1.524	1.508	0.466	0.707	0.99647	0.649415	0.895361	0.918889	0.735672	0.887285	17.69	15.63	16.05	25.57	17.22	16.68	69.6	65.3	155.3	109.8	7.25	17.62	11.99	18.24		Peak Found	Peak Found	Not Found	Not Found	Peak Found	Peak Found	High
		FALSE	High	[K].NGVVPADSTTFK.[Y]		0.00132042	0.000245209	1	1	8	A0A061EPD6	A0A061EPD6 [302-313]		0	1235.63	0.779	1.897	1.573	1.966	0.411	0.801	0.967003	0.794288	0.849119	0.722732	0.573907	0.970837	8.31	10.17	5.03	6.72	7.42	10.39	74.9	60.1	147.2	117.8	7.76	6.42	8.89	3.04		High	High	Peak Found	Peak Found	Not Found	Peak Found	High
		FALSE	High	[K].LEPLVAKPHSPDNR.[A]		0.00431415	0.000342638	1	2	6	A0A061EPD6	A0A061EPD6 [345-358]		0	1572.85	0.806	2.938	2.42	2.681	0.309	0.829	0.973533	0.269284	0.388671	0.405264	0.313447	0.979789	38.11	16.35	17.48	15.64	14.73	2.19	51	50.5	163.2	135.4	38.2	15.71	6.12	6.77		Peak Found	High	Peak Found	Peak Found	Peak Found	Peak Found	Peak Found
		FALSE	High	[K].TEDFLAAAK.[V]		0.00965325	0.000406189	1	2	9	A0A061EPD6	A0A061EPD6 [382-390]		0	965.494	1.396	1.732	1.497	1.123	0.806	0.818	0.763829	0.85796	0.856184	0.999972	0.993987	0.970543	10.19	11.82	17.7	8.12	1.65	14.32	70.2	98	121.6	110.1	18.81		11.77	8.35		High	High	High	Not Found	Peak Found	Not Found	High
FALSE	High	Master Protein	A0A061G9Y3	3-isopropylmalate dehydrogenase OS=Theobroma cacao OX=3641 GN=TCM_027344 PE=3 SV=1	0	59.54	43	11	86	11	406	43.5	6.3	282.78	11	other metabolic processes		other molecular function	Pf00180	18595372	A0A061G9Y3; tcc:18595372		0	0	1.801	1.12	1.454	0.778	1.696	1.341	0.85	0.16	0.54	-0.36	0.76	0.42	0.0527759	0.996474	0.38316	0.488543	0.185549	0.126324	0.32237	0.999479	0.927058	0.923849	0.741148	0.536028	34.4
	Checked	Protein Group ID	# Proteins	# Unique Peptides	# Peptides	# PSMs	Group Description	Found in Sample: [S10] F10: Sample, CCN51	Found in Sample: [S11] F11: Sample, CCN51	Found in Sample: [S12] F12: Sample, CCN51	Found in Sample: [S7] F7: Sample, EET19	Found in Sample: [S8] F8: Sample, EET19	Found in Sample: [S9] F9: Sample, EET19	Found in Sample: [S1] F1: Sample, P7	Found in Sample: [S2] F2: Sample, P7	Found in Sample: [S3] F3: Sample, P7	Found in Sample: [S4] F4: Sample, PA121	Found in Sample: [S5] F5: Sample, PA121	Found in Sample: [S6] F6: Sample, PA121
	FALSE	1226	2	11	11	86	[Master Protein] 3-isopropylmalate dehydrogenase OS=Theobroma cacao OX=3641 GN=TCM_027344 PE=3 SV=1	High	High	High	High	High	High	High	High	High	High	High	High
		Checked	Confidence	Annotated Sequence	Modifications	Qvality PEP	Qvality q-value	# Protein Groups	# Proteins	# PSMs	Master Protein Accessions	Positions in Master Proteins	Modifications in Master Proteins	# Missed Cleavages	Theo. MH+ [Da]	Abundance Ratio: (EET19) / (CCN51)	Abundance Ratio: (P7) / (CCN51)	Abundance Ratio: (PA121) / (CCN51)	Abundance Ratio: (PA121) / (EET19)	Abundance Ratio: (EET19) / (P7)	Abundance Ratio: (PA121) / (P7)	Abundance Ratio Adj. P-Value: (EET19) / (CCN51)	Abundance Ratio Adj. P-Value: (P7) / (CCN51)	Abundance Ratio Adj. P-Value: (PA121) / (CCN51)	Abundance Ratio Adj. P-Value: (PA121) / (EET19)	Abundance Ratio Adj. P-Value: (EET19) / (P7)	Abundance Ratio Adj. P-Value: (PA121) / (P7)	Abundance Ratio Variability [%]: (EET19) / (CCN51)	Abundance Ratio Variability [%]: (P7) / (CCN51)	Abundance Ratio Variability [%]: (PA121) / (CCN51)	Abundance Ratio Variability [%]: (PA121) / (EET19)	Abundance Ratio Variability [%]: (EET19) / (P7)	Abundance Ratio Variability [%]: (PA121) / (P7)	Abundances (Grouped): CCN51	Abundances (Grouped): EET19	Abundances (Grouped): P7	Abundances (Grouped): PA121	Abundances (Grouped) CV [%]: CCN51	Abundances (Grouped) CV [%]: EET19	Abundances (Grouped) CV [%]: P7	Abundances (Grouped) CV [%]: PA121	Quan Info	Found in Sample: [S10] F10: Sample, CCN51	Found in Sample: [S11] F11: Sample, CCN51	Found in Sample: [S12] F12: Sample, CCN51	Found in Sample: [S7] F7: Sample, EET19	Found in Sample: [S8] F8: Sample, EET19	Found in Sample: [S9] F9: Sample, EET19	Found in Sample: [S1] F1: Sample, P7
		FALSE	High	[K].VFANLRPATVLPQLVDSSTLK.[K]		9.49994e-05	0.000172895	1	2	11	A0A061G9Y3	A0A061G9Y3 [142-162]		0	2269.29	1.58	0.819	1.205	0.763	1.848	1.471	0.686575	0.878637	0.99132	0.907969	0.581451	0.668736	1.35	10.88	57.93	55.96	10.95	57.69	86.9	137.3	71.2	104.7		5.64	10.35	46.87		High	High	High	High	High	Peak Found	High
		FALSE	High	[K].RYSITLLPGDGIGPEIIFVTK.[N]		0.000306069	0.000172895	1	2	4	A0A061G9Y3	A0A061G9Y3 [43-63]		1	2289.29																											No Quan Values	High	High	Not Found	High	Not Found	Not Found	Not Found
		FALSE	High	[K].RVTAIASEYPDVELSHMYVDNAAMQLVR.[Y]		2.60921e-06	0.000172895	1	2	8	A0A061G9Y3	A0A061G9Y3 [246-273]		1	3178.57	1.45	2.307	1.25	0.648	0.836	0.542	0.715834	0.536717	0.975911	0.761542	0.999179	0.520576	74.2	48.09	48.09	10.35	9.67	0	61.7	119	142.3	77.1	43.63	48.55				High	High	Not Found	Peak Found	High	High	Not Found
		FALSE	High	[K].ANPLATILSAAMLLK.[Y]		3.8936e-06	0.000172895	1	2	19	A0A061G9Y3	A0A061G9Y3 [334-348]		0	1526.9	1.757	1.047	1.062	0.615	1.242	0.852	0.533116	0.979665	0.999866	0.689333	0.864672	0.977313	40.21	88.03	41.78	30.69	30.69	55.37	66.5	137.8	111	84.7	41.4	18.7	44.3	26.04		High	High	High	High	High	High	High
		FALSE	High	[K].ADAILLGAIGGYK.[W]		3.20891e-05	0.000172895	1	2	15	A0A061G9Y3	A0A061G9Y3 [107-119]		0	1261.72	1.626	1.003	1.298	0.862	1.688	1.367	0.623595	0.979222	0.935516	0.938136	0.657626	0.663091	28.08	34.55	29.78	14.9	15.95	13.56	82.1	133.5	77.9	106.5	26.9	7.47	19	11.69		High	High	High	High	Peak Found	High	High
		FALSE	High	[K].YGLGEENAAK.[R]		0.00334794	0.000245209	1	2	5	A0A061G9Y3	A0A061G9Y3 [349-358]		0	1051.51	1.444	1.081	1.106	0.766	1.627	1.225	0.816431	0.989311	0.993118	0.900512	0.700755	0.905668	71.81	24.31	64.81	37.09	10.85	10.89	76.5	138.3	82.7	102.5	20.75	60.61	4.99	52.67		High	High	Peak Found	Peak Found	High	Peak Found	Peak Found
		FALSE	High	[K].RIENAVLDTLNR.[G]		0.00114088	0.000245209	1	2	7	A0A061G9Y3	A0A061G9Y3 [359-370]		1	1413.78	2.194	0.732	1.576	0.708	3.091	1.991	0.160058	0.795076	0.875682	0.805594	0.12737	0.154511	25.03	40.75	24.34	14.7	45.83	38.53	75.2	165.1	53.4	106.3	20.51	10.46	34.76	12.94		High	Peak Found	High	High	High	High	High
		FALSE	High	[K].ANVLEASMLWR.[K]		0.00175508	0.000245209	1	2	5	A0A061G9Y3	A0A061G9Y3 [234-244]		0	1289.67	1.36	2.368	2.36	1.736	0.647	1.046	0.816988	0.459076	0.445767	0.829927	0.93691	0.973577	5.37	28.53	25.04	25.04	26.9	27.2	56.4	76.7	133.6	133.2		17.83	26.73	23.83		Not Found	Peak Found	Not Found	High	High	High	Peak Found
		FALSE	High	[K].KDVAEGVDLMVVR.[E]		0.00280542	0.000245209	1	2	1	A0A061G9Y3	A0A061G9Y3 [163-175]		1	1430.77		100	100	100	0.01	1.346		1.09046e-16	1.00965e-16	8e-17	8.18243e-17	0.772269						25.17			169.9	230.1			23.54	15.95		Not Found	Not Found	Not Found	Not Found	Not Found	Not Found	Peak Found
		FALSE	High	[K].HLKPETGLLQLR.[E]		0.00178228	0.000245209	1	2	7	A0A061G9Y3	A0A061G9Y3 [126-137]		0	1404.83	1.688	0.991	1.504	0.886	1.959	1.517	0.591514	0.960425	0.935046	0.963942	0.354591	0.583413	52.44	38.71	37.2	35.45	19.31	25.18	65.7	150.2	76.6	107.5	36.28	23.99	17.12	22.89		High	High	Peak Found	High	High	Peak Found	High
		FALSE	High	[K].GEDIGFNTEVYATHEIDR.[I]		0.00853996	0.000406189	1	1	4	A0A061G9Y3	A0A061G9Y3 [195-212]		0	2065.95	2.342	1.393	1.882	0.83	1.542	1.311	0.150333	0.960617	0.741529	0.912283	0.715264	0.780548	27.21	17.77	30.44	28.39	19.77	26.84	62.8	134.9	87.5	114.7	17.6	20.6	3.58	21.58		Peak Found	Peak Found	Peak Found	Peak Found	High	Peak Found	Peak Found
FALSE	High	Master Protein	A0A061DST8	3-methyl-2-oxobutanoate hydroxymethyltransferase OS=Theobroma cacao OX=3641 GN=TCM_005259 PE=3 SV=1	0	17.185	14	3	27	3	361	38.2	8.1	168.31	3	other metabolic processes	mitochondrion	other molecular function	Pf02548		A0A061DST8		0	0	1.417	1.132	0.945	0.634	1.408	0.897	0.5	0.18	-0.08	-0.66	0.49	-0.16	0.24539	0.978994	0.762037	0.251774	0.347675	0.769092	0.755642	0.995367	0.964206	0.759306	0.870069	0.965964	34.47
	Checked	Protein Group ID	# Proteins	# Unique Peptides	# Peptides	# PSMs	Group Description	Found in Sample: [S10] F10: Sample, CCN51	Found in Sample: [S11] F11: Sample, CCN51	Found in Sample: [S12] F12: Sample, CCN51	Found in Sample: [S7] F7: Sample, EET19	Found in Sample: [S8] F8: Sample, EET19	Found in Sample: [S9] F9: Sample, EET19	Found in Sample: [S1] F1: Sample, P7	Found in Sample: [S2] F2: Sample, P7	Found in Sample: [S3] F3: Sample, P7	Found in Sample: [S4] F4: Sample, PA121	Found in Sample: [S5] F5: Sample, PA121	Found in Sample: [S6] F6: Sample, PA121
	FALSE	1044	3	3	3	27	[Master Protein] 3-methyl-2-oxobutanoate hydroxymethyltransferase OS=Theobroma cacao OX=3641 GN=TCM_005259 PE=3 SV=1	High	High	High	High	High	High	High	High	High	High	High	High
		Checked	Confidence	Annotated Sequence	Modifications	Qvality PEP	Qvality q-value	# Protein Groups	# Proteins	# PSMs	Master Protein Accessions	Positions in Master Proteins	Modifications in Master Proteins	# Missed Cleavages	Theo. MH+ [Da]	Abundance Ratio: (EET19) / (CCN51)	Abundance Ratio: (P7) / (CCN51)	Abundance Ratio: (PA121) / (CCN51)	Abundance Ratio: (PA121) / (EET19)	Abundance Ratio: (EET19) / (P7)	Abundance Ratio: (PA121) / (P7)	Abundance Ratio Adj. P-Value: (EET19) / (CCN51)	Abundance Ratio Adj. P-Value: (P7) / (CCN51)	Abundance Ratio Adj. P-Value: (PA121) / (CCN51)	Abundance Ratio Adj. P-Value: (PA121) / (EET19)	Abundance Ratio Adj. P-Value: (EET19) / (P7)	Abundance Ratio Adj. P-Value: (PA121) / (P7)	Abundance Ratio Variability [%]: (EET19) / (CCN51)	Abundance Ratio Variability [%]: (P7) / (CCN51)	Abundance Ratio Variability [%]: (PA121) / (CCN51)	Abundance Ratio Variability [%]: (PA121) / (EET19)	Abundance Ratio Variability [%]: (EET19) / (P7)	Abundance Ratio Variability [%]: (PA121) / (P7)	Abundances (Grouped): CCN51	Abundances (Grouped): EET19	Abundances (Grouped): P7	Abundances (Grouped): PA121	Abundances (Grouped) CV [%]: CCN51	Abundances (Grouped) CV [%]: EET19	Abundances (Grouped) CV [%]: P7	Abundances (Grouped) CV [%]: PA121	Quan Info	Found in Sample: [S10] F10: Sample, CCN51	Found in Sample: [S11] F11: Sample, CCN51	Found in Sample: [S12] F12: Sample, CCN51	Found in Sample: [S7] F7: Sample, EET19	Found in Sample: [S8] F8: Sample, EET19	Found in Sample: [S9] F9: Sample, EET19	Found in Sample: [S1] F1: Sample, P7
		FALSE	High	[K].RPLLVGDLPFGTYETNTSQAVDTAVR.[V]		2.85056e-10	0.000172895	1	2	21	A0A061DST8	A0A061DST8 [117-142]		0	2820.45	1.645	1.159	0.952	0.596	1.413	0.822	0.510796	0.994063	0.981575	0.675957	0.79962	0.965008	15.53	31.54	18.02	7.56	15.53	17.36	82.6	135.9	96.2	85.4	32.8	6.04	17.45	7.29		High	High	High	High	High	High	High
		FALSE	High	[K].ALLEYKEEVTNGSFPSPSHSPYK.[M]		8.93259e-05	0.000172895	1	3	5	A0A061DST8	A0A061DST8 [291-313]		1	2580.26	1.282	0.966	0.935	0.851	1.348	1.065	0.870134	0.954301	0.96698	0.947344	0.806593	0.965008	32.93	37.05	44.37	47.25	30.19	43.92	104	114.2	84.7	97.2	23.97	22.63	34.58	36.63		Peak Found	Peak Found	High	Peak Found	Peak Found	Peak Found	High
		FALSE	High	[K].EEVTNGSFPSPSHSPYK.[M]		0.0833801	0.00652222	1	3	1	A0A061DST8	A0A061DST8 [297-313]		0	1862.86																											No Quan Values	Not Found	Not Found	Not Found	Not Found	High	Not Found	Not Found
FALSE	High	Master Protein	A0A061E746	3-oxoacyl-[acyl-carrier-protein] reductase OS=Theobroma cacao OX=3641 GN=TCM_010763 PE=3 SV=1	0	94.427	47	11	179	11	326	34.4	9.36	715.79	11	other metabolic processes	other cell component	other molecular function	Pf13561		A0A061E746		0	0	0.96	1.167	1.421	1.434	0.857	1.308	-0.06	0.22	0.51	0.52	-0.22	0.39	0.921359	0.909956	0.417907	0.512502	0.929104	0.156747	0.994486	0.978883	0.942104	0.928273	0.99848	0.595716	18.99
	Checked	Protein Group ID	# Proteins	# Unique Peptides	# Peptides	# PSMs	Group Description	Found in Sample: [S10] F10: Sample, CCN51	Found in Sample: [S11] F11: Sample, CCN51	Found in Sample: [S12] F12: Sample, CCN51	Found in Sample: [S7] F7: Sample, EET19	Found in Sample: [S8] F8: Sample, EET19	Found in Sample: [S9] F9: Sample, EET19	Found in Sample: [S1] F1: Sample, P7	Found in Sample: [S2] F2: Sample, P7	Found in Sample: [S3] F3: Sample, P7	Found in Sample: [S4] F4: Sample, PA121	Found in Sample: [S5] F5: Sample, PA121	Found in Sample: [S6] F6: Sample, PA121
	FALSE	740	2	11	11	179	[Master Protein] 3-oxoacyl-[acyl-carrier-protein] reductase OS=Theobroma cacao OX=3641 GN=TCM_010763 PE=3 SV=1	High	High	High	High	High	High	High	High	High	High	High	High
		Checked	Confidence	Annotated Sequence	Modifications	Qvality PEP	Qvality q-value	# Protein Groups	# Proteins	# PSMs	Master Protein Accessions	Positions in Master Proteins	Modifications in Master Proteins	# Missed Cleavages	Theo. MH+ [Da]	Abundance Ratio: (EET19) / (CCN51)	Abundance Ratio: (P7) / (CCN51)	Abundance Ratio: (PA121) / (CCN51)	Abundance Ratio: (PA121) / (EET19)	Abundance Ratio: (EET19) / (P7)	Abundance Ratio: (PA121) / (P7)	Abundance Ratio Adj. P-Value: (EET19) / (CCN51)	Abundance Ratio Adj. P-Value: (P7) / (CCN51)	Abundance Ratio Adj. P-Value: (PA121) / (CCN51)	Abundance Ratio Adj. P-Value: (PA121) / (EET19)	Abundance Ratio Adj. P-Value: (EET19) / (P7)	Abundance Ratio Adj. P-Value: (PA121) / (P7)	Abundance Ratio Variability [%]: (EET19) / (CCN51)	Abundance Ratio Variability [%]: (P7) / (CCN51)	Abundance Ratio Variability [%]: (PA121) / (CCN51)	Abundance Ratio Variability [%]: (PA121) / (EET19)	Abundance Ratio Variability [%]: (EET19) / (P7)	Abundance Ratio Variability [%]: (PA121) / (P7)	Abundances (Grouped): CCN51	Abundances (Grouped): EET19	Abundances (Grouped): P7	Abundances (Grouped): PA121	Abundances (Grouped) CV [%]: CCN51	Abundances (Grouped) CV [%]: EET19	Abundances (Grouped) CV [%]: P7	Abundances (Grouped) CV [%]: PA121	Quan Info	Found in Sample: [S10] F10: Sample, CCN51	Found in Sample: [S11] F11: Sample, CCN51	Found in Sample: [S12] F12: Sample, CCN51	Found in Sample: [S7] F7: Sample, EET19	Found in Sample: [S8] F8: Sample, EET19	Found in Sample: [S9] F9: Sample, EET19	Found in Sample: [S1] F1: Sample, P7
		FALSE	High	[R].IINIASVVGLVGNVGQANYSAAK.[A]		6.44002e-09	0.000172895	1	2	22	A0A061E746	A0A061E746 [215-237]		0	2258.25	0.932	1.147	0.957	1.028	0.812	0.834	0.993228	0.998474	0.99132	0.998159	0.968258	0.96091	49.07	31.09	54.48	44.74	49.07	64.08	100.5	84.5	134.4	80.7	37.8	32.24	47.54	29.44		High	High	High	High	High	High	High
		FALSE	High	[K].VEAPVAIVTGASR.[G]		0.000101814	0.000172895	1	2	22	A0A061E746	A0A061E746 [81-93]		0	1269.72	1.039	1.265	1.582	1.5	0.862	1.306	0.99647	0.979943	0.810557	0.834267	0.988427	0.763732	13.72	16.95	20	9.6	10.11	9.6	81	88.3	102.5	128.2	14.01	11.3	7.38	4.03		High	High	High	High	High	High	High
		FALSE	High	[K].TAVDTWGTVDILINNAGITR.[D]		1.30506e-06	0.000172895	1	2	11	A0A061E746	A0A061E746 [154-173]		0	2130.12	0.95	1.394	1.298	1.414	0.682	0.964	0.997841	0.9638	0.952003	0.93681	0.946617	0.998327	12.31	13.43	19.26	20.45	2.25	23.73	85.3	81.1	118.9	114.7	22.02	1.51	2.03	22.25		Peak Found	Peak Found	High	High	High	High	Peak Found
		FALSE	High	[R].NINVNAIAPGFIASDMTAK.[L]		1.08594e-07	0.000172895	1	2	20	A0A061E746	A0A061E746 [255-273]		0	1947	0.869	0.85	1.164	1.41	0.917	1.394	0.974353	0.927588	0.972462	0.914346	0.9983	0.677301	26.84	25.88	18.5	25.19	15.32	34.14	103.6	90.9	99.1	106.3	19.67	11.8	18.83	20.52		High	High	High	High	High	High	High
		FALSE	High	[R].NINVNAIAPGFIASDMTAK.[L]	1xOxidation [M16]	0.000113399	0.000172895	1	2	3	A0A061E746	A0A061E746 [255-273]		0	1963																											No Quan Values	Not Found	Not Found	Not Found	Not Found	Not Found	Not Found	High
		FALSE	High	[K].EAEEVSKEIESYGGQALTFGGDVSK.[E]		1.49034e-08	0.000172895	1	2	12	A0A061E746	A0A061E746 [120-144]		1	2630.25	0.956	1.012	1.395	1.458	0.945	1.378	0.99647	0.989582	0.915263	0.899095	0.997653	0.694294	17.52	17.96	16.48	9.64	9.64	7.53	91.7	87.7	92.8	127.9	13.91	9.74	3.64	8.12		High	High	High	High	High	High	Peak Found
		FALSE	High	[K].EAEEVSKEIESYGGQALTFGGDVSKEADVESMIK.[T]		2.04727e-10	0.000172895	1	2	25	A0A061E746	A0A061E746 [120-153]		2	3632.72	0.992	1.408	2.014	2.03	0.785	1.431	0.99647	0.947497	0.604025	0.576394	0.990442	0.693742	28.97	24.23	6.09	34.86	27.92	29.98	75.1	74.1	94.4	156.4	11.93	35.94	25.29	11.94		High	High	High	High	High	High	High
		FALSE	High	[K].EIESYGGQALTFGGDVSK.[E]		8.08994e-06	0.000172895	1	2	3	A0A061E746	A0A061E746 [127-144]		0	1857.89																											No Quan Values	Not Found	Not Found	Not Found	Not Found	High	Not Found	Not Found
		FALSE	High	[K].EIESYGGQALTFGGDVSKEADVESMIK.[T]		0.00284888	0.000245209	1	2	7	A0A061E746	A0A061E746 [127-153]		1	2860.36	1.311	0.847	1.66	1.266	1.547	1.594	0.808495	0.907088	0.821238	0.980518	0.693865	0.506506	0	72.18	6.33	6.33	72.18	56.34	83	108.8	70.3	137.8			61.91	25.09		Not Found	High	High	Not Found	Not Found	High	Peak Found
		FALSE	High	[R].YGQPEEVAGLVEFLALNPASSYITGQVFTIDGGMVM.[-]		0.00378596	0.000342638	1	1	8	A0A061E746	A0A061E746 [291-326]		0	3803.85	0.595	1.695	0.972	1.635	0.351	0.574	0.678909	0.871884	0.976728	0.887191	0.422861	0.630522	0.87	0.87	0.87	0	0	0	93.9	55.8	159.1	91.3	13.13					Peak Found	Peak Found	High	Not Found	Peak Found	Not Found	High
		FALSE	High	[K].EADVESMIK.[T]		0.00694337	0.000406189	1	2	13	A0A061E746	A0A061E746 [145-153]		0	1021.49	0.968	1.065	1.401	1.49	0.909	1.327	0.99647	0.997359	0.89651	0.887191	0.999841	0.765854	10.78	23.94	12.17	9.58	21.29	21.81	90.1	88.6	95.1	126.2	13.46	11.81	16.6	4.26		High	High	High	High	High	High	High
		FALSE	High	[K].AGVIGFTK.[T]		0.0175074	0.000943366	1	2	33	A0A061E746	A0A061E746 [238-245]		0	792.461	1.054	1.219	1.453	1.47	0.87	1.329	0.992281	0.988615	0.838658	0.853085	0.982191	0.75382	12.71	15.28	3.83	12.71	14.83	10.26	88.2	87.2	96.4	128.2	10.63	9.71	10.92	1.33		High	High	High	High	High	High	High
FALSE	High	Master Protein	A0A061FZI8	31-kDa RNA binding protein OS=Theobroma cacao OX=3641 GN=TCM_014513 PE=4 SV=1	0	32.938	33	6	41	6	329	36.3	4.48	173.37	6	RNA metabolism OR transcription;other metabolic processes	other cell component	nucleic acid binding activity	Pf00076		A0A061FZI8		0	0	1.708	1.152	1.286	0.772	1.511	1.182	0.77	0.2	0.36	-0.37	0.6	0.24	0.0775637	0.939797	0.590842	0.477424	0.277677	0.338703	0.411054	0.988423	0.958774	0.918776	0.829387	0.820665	30.72
	Checked	Protein Group ID	# Proteins	# Unique Peptides	# Peptides	# PSMs	Group Description	Found in Sample: [S10] F10: Sample, CCN51	Found in Sample: [S11] F11: Sample, CCN51	Found in Sample: [S12] F12: Sample, CCN51	Found in Sample: [S7] F7: Sample, EET19	Found in Sample: [S8] F8: Sample, EET19	Found in Sample: [S9] F9: Sample, EET19	Found in Sample: [S1] F1: Sample, P7	Found in Sample: [S2] F2: Sample, P7	Found in Sample: [S3] F3: Sample, P7	Found in Sample: [S4] F4: Sample, PA121	Found in Sample: [S5] F5: Sample, PA121	Found in Sample: [S6] F6: Sample, PA121
	FALSE	1963	1	6	6	41	[Master Protein] 31-kDa RNA binding protein OS=Theobroma cacao OX=3641 GN=TCM_014513 PE=4 SV=1	High	High	High	High	High	High	High	High	High	High	High	High
		Checked	Confidence	Annotated Sequence	Modifications	Qvality PEP	Qvality q-value	# Protein Groups	# Proteins	# PSMs	Master Protein Accessions	Positions in Master Proteins	Modifications in Master Proteins	# Missed Cleavages	Theo. MH+ [Da]	Abundance Ratio: (EET19) / (CCN51)	Abundance Ratio: (P7) / (CCN51)	Abundance Ratio: (PA121) / (CCN51)	Abundance Ratio: (PA121) / (EET19)	Abundance Ratio: (EET19) / (P7)	Abundance Ratio: (PA121) / (P7)	Abundance Ratio Adj. P-Value: (EET19) / (CCN51)	Abundance Ratio Adj. P-Value: (P7) / (CCN51)	Abundance Ratio Adj. P-Value: (PA121) / (CCN51)	Abundance Ratio Adj. P-Value: (PA121) / (EET19)	Abundance Ratio Adj. P-Value: (EET19) / (P7)	Abundance Ratio Adj. P-Value: (PA121) / (P7)	Abundance Ratio Variability [%]: (EET19) / (CCN51)	Abundance Ratio Variability [%]: (P7) / (CCN51)	Abundance Ratio Variability [%]: (PA121) / (CCN51)	Abundance Ratio Variability [%]: (PA121) / (EET19)	Abundance Ratio Variability [%]: (EET19) / (P7)	Abundance Ratio Variability [%]: (PA121) / (P7)	Abundances (Grouped): CCN51	Abundances (Grouped): EET19	Abundances (Grouped): P7	Abundances (Grouped): PA121	Abundances (Grouped) CV [%]: CCN51	Abundances (Grouped) CV [%]: EET19	Abundances (Grouped) CV [%]: P7	Abundances (Grouped) CV [%]: PA121	Quan Info	Found in Sample: [S10] F10: Sample, CCN51	Found in Sample: [S11] F11: Sample, CCN51	Found in Sample: [S12] F12: Sample, CCN51	Found in Sample: [S7] F7: Sample, EET19	Found in Sample: [S8] F8: Sample, EET19	Found in Sample: [S9] F9: Sample, EET19	Found in Sample: [S1] F1: Sample, P7
		FALSE	High	[R].GFGFVTMSSETELNDAIAALDGQILEGR.[A]		9.95885e-06	0.000172895	1	1	8	A0A061FZI8	A0A061FZI8 [287-314]		0	2941.42	1.75	0.01	1.259	0.719	100	100	0.436344	1.09046e-16	0.967729	0.8298	8.18243e-17	1.2905e-16	116.71		104.87	16.93			99.8	174.6		125.6	87.9	1.11		16.17		High	Peak Found	High	Peak Found	High	High	Not Found
		FALSE	High	[R].GFGFVTMSSVEEAEK.[A]		4.93819e-05	0.000172895	1	1	9	A0A061FZI8	A0A061FZI8 [193-207]		0	1617.75	1.652	1.036	1.286	0.778	1.618	1.259	0.576685	0.988289	0.944656	0.894513	0.711478	0.804165	24.56	9.76	11.8	21.8	18.02	11.8	80.7	133.3	82.4	103.7	10.49	22.87	4.28	13.51		High	High	High	High	Peak Found	High	Peak Found
		FALSE	High	[R].IYVGNIPWDVDNARLEQVFSEHGK.[V]		1.77395e-05	0.000172895	1	1	12	A0A061FZI8	A0A061FZI8 [247-270]		1	2786.39	1.998	1.341	1.48	0.786	1.49	1.104	0.324898	0.954301	0.839905	0.906014	0.779335	0.960909	40.93	50.52	29.36	9.56	14.55	29.36	68.8	137.3	92.2	101.7	63.18	17.62	24.06	14.32		Peak Found	High	High	High	High	High	Peak Found
		FALSE	High	[K].AGTVEIAEVIYNRETEQSR.[G]		0.000934067	0.000245209	1	1	8	A0A061FZI8	A0A061FZI8 [174-192]		1	2165.08	1.555	1.062	1.2	0.772	1.608	1.341	0.732252	0.99009	0.976728	0.912283	0.637068	0.765854	14.57	26.02	18.52	18.61	24.86	29.86	86.5	133.5	76.9	103.1	19.89	14.97	23.48	7.82		High	Peak Found	Peak Found	High	High	High	High
		FALSE	High	[K].LFVGNLPYDVDSQSLAMLFEK.[A]		0.00106457	0.000245209	1	1	2	A0A061FZI8	A0A061FZI8 [153-173]		0	2386.2	100		100	0.24	100	100	9.47864e-17		1.00965e-16	0.0217751	8.18243e-17	1.2905e-16				39.27				322.7		77.3		34.19				Not Found	Not Found	Not Found	High	Peak Found	High	Not Found
		FALSE	High	[K].AGTVEIAEVIYNR.[E]		0.0335267	0.00216221	1	1	2	A0A061FZI8	A0A061FZI8 [174-186]		0	1434.76																											No Quan Values	Not Found	Not Found	Not Found	Not Found	High	Not Found	Not Found
FALSE	High	Master Protein	A0A061GF38	3R-hydroxymyristoyl-dehydratase-hydroxymyristoyl ACP dehydrase isoform 3 (Fragment) OS=Theobroma cacao OX=3641 GN=TCM_029725 PE=4 SV=1	0.001	6.142	9	1	12	1	168	18.1	9.76	48.72	1			other molecular function	Pf09585		A0A061GF38		0	0	0.694	0.805	1.08	1.675	0.801	1.305	-0.53	-0.31	0.11	0.74	-0.32	0.38	0.251634	0.350006	0.95076	0.318111	0.819235	0.205862	0.757336	0.866379	0.992111	0.82365	0.983886	0.692825	20.9
	Checked	Protein Group ID	# Proteins	# Unique Peptides	# Peptides	# PSMs	Group Description	Found in Sample: [S10] F10: Sample, CCN51	Found in Sample: [S11] F11: Sample, CCN51	Found in Sample: [S12] F12: Sample, CCN51	Found in Sample: [S7] F7: Sample, EET19	Found in Sample: [S8] F8: Sample, EET19	Found in Sample: [S9] F9: Sample, EET19	Found in Sample: [S1] F1: Sample, P7	Found in Sample: [S2] F2: Sample, P7	Found in Sample: [S3] F3: Sample, P7	Found in Sample: [S4] F4: Sample, PA121	Found in Sample: [S5] F5: Sample, PA121	Found in Sample: [S6] F6: Sample, PA121
	FALSE	693	4	1	1	12	[Master Protein] 3R-hydroxymyristoyl-dehydratase-hydroxymyristoyl ACP dehydrase isoform 3 (Fragment) OS=Theobroma cacao OX=3641 GN=TCM_029725 PE=4 SV=1	High	High	High	High	High	High	High	Peak Found	High	High	High	High
		Checked	Confidence	Annotated Sequence	Modifications	Qvality PEP	Qvality q-value	# Protein Groups	# Proteins	# PSMs	Master Protein Accessions	Positions in Master Proteins	Modifications in Master Proteins	# Missed Cleavages	Theo. MH+ [Da]	Abundance Ratio: (EET19) / (CCN51)	Abundance Ratio: (P7) / (CCN51)	Abundance Ratio: (PA121) / (CCN51)	Abundance Ratio: (PA121) / (EET19)	Abundance Ratio: (EET19) / (P7)	Abundance Ratio: (PA121) / (P7)	Abundance Ratio Adj. P-Value: (EET19) / (CCN51)	Abundance Ratio Adj. P-Value: (P7) / (CCN51)	Abundance Ratio Adj. P-Value: (PA121) / (CCN51)	Abundance Ratio Adj. P-Value: (PA121) / (EET19)	Abundance Ratio Adj. P-Value: (EET19) / (P7)	Abundance Ratio Adj. P-Value: (PA121) / (P7)	Abundance Ratio Variability [%]: (EET19) / (CCN51)	Abundance Ratio Variability [%]: (P7) / (CCN51)	Abundance Ratio Variability [%]: (PA121) / (CCN51)	Abundance Ratio Variability [%]: (PA121) / (EET19)	Abundance Ratio Variability [%]: (EET19) / (P7)	Abundance Ratio Variability [%]: (PA121) / (P7)	Abundances (Grouped): CCN51	Abundances (Grouped): EET19	Abundances (Grouped): P7	Abundances (Grouped): PA121	Abundances (Grouped) CV [%]: CCN51	Abundances (Grouped) CV [%]: EET19	Abundances (Grouped) CV [%]: P7	Abundances (Grouped) CV [%]: PA121	Quan Info	Found in Sample: [S10] F10: Sample, CCN51	Found in Sample: [S11] F11: Sample, CCN51	Found in Sample: [S12] F12: Sample, CCN51	Found in Sample: [S7] F7: Sample, EET19	Found in Sample: [S8] F8: Sample, EET19	Found in Sample: [S9] F9: Sample, EET19	Found in Sample: [S1] F1: Sample, P7
		FALSE	High	[K].LGVPHSLQQALDIER.[VW]		7.37613e-06	0.000172895	1	4	12	A0A061GF38	A0A061GF38 [132-146]		0	1675.91	0.694	0.805	1.08	1.675	0.801	1.305	0.802289	0.880208	0.998397	0.849972	0.991899	0.819514	20.9	4.55	15.01	27.61	26.38	8.76	113.3	73.1	91.2	122.4	14.4	20.06	2.96	8.39		High	High	High	High	High	High	High
FALSE	High	Master Protein	A0A061GF49	3S-linalool/(E)-nerolidol /(E,E)-geranyl linalool synthase OS=Theobroma cacao OX=3641 GN=TCM_030064 PE=4 SV=1	0	66.375	39	8	51	7	193	21.8	6.28	175.49	8			other molecular function	Pf03936		A0A061GF49		0	0	0.273	18.646	0.764	0.972	0.012	0.137	-1.87	4.22	-0.39	-0.04	-6.35	-2.87	3.04114e-05	1.55431e-15	0.377521	0.840085	1e-17	1e-17	0.000351778	2.5962e-14	0.92596	0.9764	1.23946e-16	1.78719e-16	98.79
	Checked	Protein Group ID	# Proteins	# Unique Peptides	# Peptides	# PSMs	Group Description	Found in Sample: [S10] F10: Sample, CCN51	Found in Sample: [S11] F11: Sample, CCN51	Found in Sample: [S12] F12: Sample, CCN51	Found in Sample: [S7] F7: Sample, EET19	Found in Sample: [S8] F8: Sample, EET19	Found in Sample: [S9] F9: Sample, EET19	Found in Sample: [S1] F1: Sample, P7	Found in Sample: [S2] F2: Sample, P7	Found in Sample: [S3] F3: Sample, P7	Found in Sample: [S4] F4: Sample, PA121	Found in Sample: [S5] F5: Sample, PA121	Found in Sample: [S6] F6: Sample, PA121
	FALSE	1651	1	7	8	51	[Master Protein] 3S-linalool/(E)-nerolidol /(E,E)-geranyl linalool synthase OS=Theobroma cacao OX=3641 GN=TCM_030064 PE=4 SV=1	High	High	Peak Found	Peak Found	Peak Found	Peak Found	High	High	High	Peak Found	Peak Found	Peak Found
		Checked	Confidence	Annotated Sequence	Modifications	Qvality PEP	Qvality q-value	# Protein Groups	# Proteins	# PSMs	Master Protein Accessions	Positions in Master Proteins	Modifications in Master Proteins	# Missed Cleavages	Theo. MH+ [Da]	Abundance Ratio: (EET19) / (CCN51)	Abundance Ratio: (P7) / (CCN51)	Abundance Ratio: (PA121) / (CCN51)	Abundance Ratio: (PA121) / (EET19)	Abundance Ratio: (EET19) / (P7)	Abundance Ratio: (PA121) / (P7)	Abundance Ratio Adj. P-Value: (EET19) / (CCN51)	Abundance Ratio Adj. P-Value: (P7) / (CCN51)	Abundance Ratio Adj. P-Value: (PA121) / (CCN51)	Abundance Ratio Adj. P-Value: (PA121) / (EET19)	Abundance Ratio Adj. P-Value: (EET19) / (P7)	Abundance Ratio Adj. P-Value: (PA121) / (P7)	Abundance Ratio Variability [%]: (EET19) / (CCN51)	Abundance Ratio Variability [%]: (P7) / (CCN51)	Abundance Ratio Variability [%]: (PA121) / (CCN51)	Abundance Ratio Variability [%]: (PA121) / (EET19)	Abundance Ratio Variability [%]: (EET19) / (P7)	Abundance Ratio Variability [%]: (PA121) / (P7)	Abundances (Grouped): CCN51	Abundances (Grouped): EET19	Abundances (Grouped): P7	Abundances (Grouped): PA121	Abundances (Grouped) CV [%]: CCN51	Abundances (Grouped) CV [%]: EET19	Abundances (Grouped) CV [%]: P7	Abundances (Grouped) CV [%]: PA121	Quan Info	Found in Sample: [S10] F10: Sample, CCN51	Found in Sample: [S11] F11: Sample, CCN51	Found in Sample: [S12] F12: Sample, CCN51	Found in Sample: [S7] F7: Sample, EET19	Found in Sample: [S8] F8: Sample, EET19	Found in Sample: [S9] F9: Sample, EET19	Found in Sample: [S1] F1: Sample, P7
		FALSE	High	[K].HVTHMISNAWK.[R]		5.25184e-05	0.000172895	1	2	11	A0A061GF49	A0A061GF49 [121-131]		0	1323.66	0.23	17.1	0.338	1.537	0.016	0.022	0.00101831	1.3851e-09	0.100603	0.892701	1.81443e-15	1.2905e-16	58.53	45.27	43.48	56.01	40.33	42.93	19	4.2	370.4	6.4	51.16	49.91	36.14	25.35		Peak Found	High	Peak Found	Peak Found	Not Found	Peak Found	High
		FALSE	High	[R].LWDDLGSAKDENQDGNDGSYVECYMK.[E]	1xCarbamidomethyl [C23]	2.39737e-06	0.000172895	1	1	9	A0A061GF49	A0A061GF49 [83-108]		1	3009.25		100			0.01	0.01		1.09046e-16			8.18243e-17	1.2905e-16									400				7.66			Not Found	Not Found	Not Found	Not Found	Not Found	Not Found	High
		FALSE	High	[K].RLNHECLSRNPFSLPFAR.[A]	1xCarbamidomethyl [C6]	6.12593e-05	0.000172895	1	1	4	A0A061GF49	A0A061GF49 [132-149]		2	2214.13		100			0.01	0.01		1.09046e-16			8.18243e-17	1.2905e-16									400				26.59			Not Found	Not Found	Not Found	Not Found	Not Found	Not Found	High
		FALSE	High	[K].NVELIDNNPGMISSTATILR.[L]	1xOxidation [M11]	6.2811e-07	0.000172895	1	1	6	A0A061GF49	A0A061GF49 [63-82]		0	2174.11	0.01	8.18	1.248	100	0.01	0.137	9.47864e-17	0.000144838	0.975069	8e-17	8.18243e-17	1.51784e-07		75.2	32.66			37.16	35.2		320.8	44	30.42		60.89			High	High	Peak Found	Not Found	Not Found	Not Found	High
		FALSE	High	[K].DENQDGNDGSYVECYMK.[E]	1xCarbamidomethyl [C14]	1.30382e-05	0.000172895	1	1	3	A0A061GF49	A0A061GF49 [92-108]		0	2023.76		100			0.01	0.01		1.09046e-16			8.18243e-17	1.2905e-16									400				14.07			Not Found	Not Found	Not Found	Not Found	Not Found	Not Found	High
		FALSE	High	[K].RLNHECLSR.[N]	1xCarbamidomethyl [C6]	0.000579712	0.000245209	1	1	3	A0A061GF49	A0A061GF49 [132-140]		1	1184.6	0.179	66.747	0.01	0.01	0.01	0.01	0.000299092	1.09046e-16	1.00965e-16	8e-17	8.18243e-17	1.2905e-16	75.2	34.68			74.71		5.5	0.8	393.7		54.93	66.76	54.81			Peak Found	Peak Found	Peak Found	Peak Found	Peak Found	Peak Found	High
		FALSE	High	[K].HVTHMISNAWK.[R]	1xOxidation [M5]	0.000660724	0.000245209	1	2	5	A0A061GF49	A0A061GF49 [121-131]		0	1339.66		100			0.01	0.01		1.09046e-16			8.18243e-17	1.2905e-16									400				78.56			Not Found	Not Found	Not Found	Not Found	Not Found	Not Found	High
		FALSE	High	[R].LWDDLGSAKDENQDGNDGSYVECYMK.[E]	1xCarbamidomethyl [C23]; 1xOxidation [M25]	0.00668215	0.000406189	1	1	3	A0A061GF49	A0A061GF49 [83-108]		1	3025.25		100			0.01	0.01		1.09046e-16			8.18243e-17	1.2905e-16									400							Not Found	Not Found	Not Found	Not Found	Not Found	Not Found	High
		FALSE	High	[R].NPFSLPFAR.[A]		0.0237119	0.00136115	1	1	2	A0A061GF49	A0A061GF49 [141-149]		0	1048.56	0.177	33.786	0.01	0.01	0.01	0.01	0.000102356	9.65086e-15	1.00965e-16	8e-17	8.18243e-17	1.2905e-16	1.16	21.77			32.79		12.2	2.2	385.7		19.15		23.81			Peak Found	Peak Found	Peak Found	Not Found	Peak Found	Not Found	High
		FALSE	High	[R].LWDDLGSAK.[D]		0.036132	0.0024853	2	3	3	A0A061GF49; A0A061GGG2	A0A061GF49 [83-91]; A0A061GGG2 [475-483]		0	1004.5	0.283	8.618	0.401	1.228	0.039	0.047	0.00889899	1.57039e-05	0.202282	0.964126	1.52873e-07	1.2905e-16	43.13	31.81	34.96	25.23	25.64	15.44	32.9	13.1	339.7	14.3	32.8	21.17	10.97	14.42	Shared	Peak Found	Peak Found	Peak Found	Peak Found	Peak Found	Peak Found	High
		FALSE	High	[K].DENQDGNDGSYVECYMK.[E]	1xCarbamidomethyl [C14]; 1xOxidation [M16]	0.0559475	0.0042662	1	1	1	A0A061GF49	A0A061GF49 [92-108]		0	2039.76																											No Quan Values	Not Found	Not Found	Not Found	Not Found	Not Found	Not Found	Not Found
		FALSE	High	[K].NVELIDNNPGMISSTATILR.[L]		0.0901863	0.0073337	1	1	1	A0A061GF49	A0A061GF49 [63-82]		0	2158.12	0.9	1.157	0.856	0.95	0.801	0.754	0.953446	0.998474	0.956971	0.997741	0.966523	0.845975	7.17	10.58	7.51	4.5	15.69	13.7	100.1	90	124.2	85.7	9.91	8.86	7.61	9.14		Peak Found	Peak Found	Peak Found	Peak Found	Peak Found	Peak Found	Peak Found
FALSE	High	Master Protein	A0A061DJ05	4-alpha-glucanotransferase OS=Theobroma cacao OX=3641 GN=TCM_001239 PE=3 SV=1	0	7.105	9	3	6	3	578	65.4	6.3	18.2	3	other metabolic processes		other molecular function	Pf02446		A0A061DJ05		0	0	0.604	0.826	0.662	1.196	0.731	0.874	-0.73	-0.28	-0.59	0.26	-0.45	-0.19	0.109889	0.392887	0.202522	0.798412	0.674934	0.807483	0.516846	0.890359	0.72532	0.96688	0.970721	0.970621	40.2
	Checked	Protein Group ID	# Proteins	# Unique Peptides	# Peptides	# PSMs	Group Description	Found in Sample: [S10] F10: Sample, CCN51	Found in Sample: [S11] F11: Sample, CCN51	Found in Sample: [S12] F12: Sample, CCN51	Found in Sample: [S7] F7: Sample, EET19	Found in Sample: [S8] F8: Sample, EET19	Found in Sample: [S9] F9: Sample, EET19	Found in Sample: [S1] F1: Sample, P7	Found in Sample: [S2] F2: Sample, P7	Found in Sample: [S3] F3: Sample, P7	Found in Sample: [S4] F4: Sample, PA121	Found in Sample: [S5] F5: Sample, PA121	Found in Sample: [S6] F6: Sample, PA121
	FALSE	1671	3	3	3	6	[Master Protein] 4-alpha-glucanotransferase OS=Theobroma cacao OX=3641 GN=TCM_001239 PE=3 SV=1	High	Peak Found	Not Found	Not Found	High	High	Not Found	High	Peak Found	Peak Found	Peak Found	High
		Checked	Confidence	Annotated Sequence	Modifications	Qvality PEP	Qvality q-value	# Protein Groups	# Proteins	# PSMs	Master Protein Accessions	Positions in Master Proteins	Modifications in Master Proteins	# Missed Cleavages	Theo. MH+ [Da]	Abundance Ratio: (EET19) / (CCN51)	Abundance Ratio: (P7) / (CCN51)	Abundance Ratio: (PA121) / (CCN51)	Abundance Ratio: (PA121) / (EET19)	Abundance Ratio: (EET19) / (P7)	Abundance Ratio: (PA121) / (P7)	Abundance Ratio Adj. P-Value: (EET19) / (CCN51)	Abundance Ratio Adj. P-Value: (P7) / (CCN51)	Abundance Ratio Adj. P-Value: (PA121) / (CCN51)	Abundance Ratio Adj. P-Value: (PA121) / (EET19)	Abundance Ratio Adj. P-Value: (EET19) / (P7)	Abundance Ratio Adj. P-Value: (PA121) / (P7)	Abundance Ratio Variability [%]: (EET19) / (CCN51)	Abundance Ratio Variability [%]: (P7) / (CCN51)	Abundance Ratio Variability [%]: (PA121) / (CCN51)	Abundance Ratio Variability [%]: (PA121) / (EET19)	Abundance Ratio Variability [%]: (EET19) / (P7)	Abundance Ratio Variability [%]: (PA121) / (P7)	Abundances (Grouped): CCN51	Abundances (Grouped): EET19	Abundances (Grouped): P7	Abundances (Grouped): PA121	Abundances (Grouped) CV [%]: CCN51	Abundances (Grouped) CV [%]: EET19	Abundances (Grouped) CV [%]: P7	Abundances (Grouped) CV [%]: PA121	Quan Info	Found in Sample: [S10] F10: Sample, CCN51	Found in Sample: [S11] F11: Sample, CCN51	Found in Sample: [S12] F12: Sample, CCN51	Found in Sample: [S7] F7: Sample, EET19	Found in Sample: [S8] F8: Sample, EET19	Found in Sample: [S9] F9: Sample, EET19	Found in Sample: [S1] F1: Sample, P7
		FALSE	High	[K].IDIIAEDLGVITEDVTELRK.[S]		0.0255729	0.00170885	1	2	3	A0A061DJ05	A0A061DJ05 [417-436]		1	2242.22	0.01	0.01	0.609	100		100	9.47864e-17	1.09046e-16	0.607556	8e-17		1.2905e-16			24.9				255.1			144.9	10.95			26.98		High	Peak Found	Not Found	Not Found	Not Found	High	Not Found
		FALSE	High	[R].IPNSMSFDSLQTEALKLR.[D]		0.0727292	0.00525611	1	1	1	A0A061DJ05	A0A061DJ05 [552-569]		1	2050.06	0.604	0.826	0.775	1.196	0.731	0.874	0.706158	0.888222	0.860015	0.99277	0.990232	0.990367	40.2	37.58	43.15	36.05	10.01	39.47	126.9	76.6	104.9	91.6	37.01		9.52	35.79		Peak Found	Peak Found	Not Found	Not Found	High	Not Found	Not Found
		FALSE	High	[R].GPYGIGDLGEEAFR.[F]		0.0895471	0.00712511	1	3	2	A0A061DJ05	A0A061DJ05 [97-110]		0	1480.71																											No Quan Values	Not Found	Not Found	Not Found	Not Found	High	Not Found	Not Found
FALSE	High	Master Protein	A0A061GYL3	4-hydroxy-3-methylbut-2-enyl diphosphate synthase isoform 1 OS=Theobroma cacao OX=3641 GN=TCM_042044 PE=3 SV=1	0	14.162	8	4	7	4	740	82.1	6.51	21.71	4	other metabolic processes	other cell component	other molecular function	Pf04551		A0A061GYL3		0	0	0.01	1.918	1.595	100	0.01	0.771	-6.64	0.94	0.67	6.64	-6.64	-0.38	1e-17	0.16453	0.260003	1e-17	1e-17	0.399507	1.43785e-16	0.651846	0.81033	1.14984e-16	1.23946e-16	0.869699
	Checked	Protein Group ID	# Proteins	# Unique Peptides	# Peptides	# PSMs	Group Description	Found in Sample: [S10] F10: Sample, CCN51	Found in Sample: [S11] F11: Sample, CCN51	Found in Sample: [S12] F12: Sample, CCN51	Found in Sample: [S7] F7: Sample, EET19	Found in Sample: [S8] F8: Sample, EET19	Found in Sample: [S9] F9: Sample, EET19	Found in Sample: [S1] F1: Sample, P7	Found in Sample: [S2] F2: Sample, P7	Found in Sample: [S3] F3: Sample, P7	Found in Sample: [S4] F4: Sample, PA121	Found in Sample: [S5] F5: Sample, PA121	Found in Sample: [S6] F6: Sample, PA121
	FALSE	1373	1	4	4	7	[Master Protein] 4-hydroxy-3-methylbut-2-enyl diphosphate synthase isoform 1 OS=Theobroma cacao OX=3641 GN=TCM_042044 PE=3 SV=1	Peak Found	Not Found	Peak Found	Not Found	Not Found	Not Found	High	High	Peak Found	High	Peak Found	Peak Found
		Checked	Confidence	Annotated Sequence	Modifications	Qvality PEP	Qvality q-value	# Protein Groups	# Proteins	# PSMs	Master Protein Accessions	Positions in Master Proteins	Modifications in Master Proteins	# Missed Cleavages	Theo. MH+ [Da]	Abundance Ratio: (EET19) / (CCN51)	Abundance Ratio: (P7) / (CCN51)	Abundance Ratio: (PA121) / (CCN51)	Abundance Ratio: (PA121) / (EET19)	Abundance Ratio: (EET19) / (P7)	Abundance Ratio: (PA121) / (P7)	Abundance Ratio Adj. P-Value: (EET19) / (CCN51)	Abundance Ratio Adj. P-Value: (P7) / (CCN51)	Abundance Ratio Adj. P-Value: (PA121) / (CCN51)	Abundance Ratio Adj. P-Value: (PA121) / (EET19)	Abundance Ratio Adj. P-Value: (EET19) / (P7)	Abundance Ratio Adj. P-Value: (PA121) / (P7)	Abundance Ratio Variability [%]: (EET19) / (CCN51)	Abundance Ratio Variability [%]: (P7) / (CCN51)	Abundance Ratio Variability [%]: (PA121) / (CCN51)	Abundance Ratio Variability [%]: (PA121) / (EET19)	Abundance Ratio Variability [%]: (EET19) / (P7)	Abundance Ratio Variability [%]: (PA121) / (P7)	Abundances (Grouped): CCN51	Abundances (Grouped): EET19	Abundances (Grouped): P7	Abundances (Grouped): PA121	Abundances (Grouped) CV [%]: CCN51	Abundances (Grouped) CV [%]: EET19	Abundances (Grouped) CV [%]: P7	Abundances (Grouped) CV [%]: PA121	Quan Info	Found in Sample: [S10] F10: Sample, CCN51	Found in Sample: [S11] F11: Sample, CCN51	Found in Sample: [S12] F12: Sample, CCN51	Found in Sample: [S7] F7: Sample, EET19	Found in Sample: [S8] F8: Sample, EET19	Found in Sample: [S9] F9: Sample, EET19	Found in Sample: [S1] F1: Sample, P7
		FALSE	High	[R].AQFETIEYTDEEYQKELEHIEK.[V]		0.000919805	0.000245209	1	1	2	A0A061GYL3	A0A061GYL3 [196-217]		1	2772.29		100	100	100	0.01	0.65		1.09046e-16	1.00965e-16	8e-17	8.18243e-17	0.785058						9.75			242.5	157.5			9.37	3.08		Not Found	Not Found	Not Found	Not Found	Not Found	Not Found	High
		FALSE	High	[K].GIDATMLLHDIPYNEDK.[I]		0.000970696	0.000245209	1	1	2	A0A061GYL3	A0A061GYL3 [535-551]		0	1944.94	0.01	1.968	1.572	100	0.01	0.799	9.47864e-17	0.726152	0.865432	8e-17	8.18243e-17	0.961343		2.57	23.55			26.54	88.1		173.4	138.5			3.52	19.51		Not Found	Not Found	Peak Found	Not Found	Not Found	Not Found	Peak Found
		FALSE	High	[K].TEYVSCPSCGR.[T]	2xCarbamidomethyl [C6; C9]	0.0205342	0.00101786	1	1	2	A0A061GYL3	A0A061GYL3 [639-649]		0	1315.54		100	100	100	0.01	0.731		1.09046e-16	1.00965e-16	8e-17	8.18243e-17	0.947556						56.9			231	169			40.46			Not Found	Not Found	Not Found	Not Found	Not Found	Not Found	High
		FALSE	High	[K].DVAGTVEQVMR.[I]		0.0804455	0.00631952	1	1	1	A0A061GYL3	A0A061GYL3 [115-125]		0	1204.6	0.01	1.859	1.619	100	0.01	0.871	9.47864e-17	0.784889	0.802403	8e-17	8.18243e-17	0.985912		8.74	1.91			8.74	89.3		166	144.6			8.59	5.19		Peak Found	Not Found	Not Found	Not Found	Not Found	Not Found	High
FALSE	High	Master Protein	A0A061EYU1	4-hydroxy-4-methyl-2-oxoglutarate aldolase OS=Theobroma cacao OX=3641 GN=TCM_025204 PE=3 SV=1	0	46.325	51	8	97	8	166	17.8	6.3	295.37	8	other metabolic processes;other biological processes		enzyme regulator activity;other molecular function	Pf03737	18599335	A0A061EYU1; tcc:18599335		0	0	0.974	0.914	0.899	0.879	1.083	0.937	-0.04	-0.13	-0.15	-0.19	0.11	-0.09	0.960237	0.562879	0.661366	0.671613	0.692452	0.926176	0.994486	0.941477	0.958774	0.95191	0.970721	0.992799	18.92
	Checked	Protein Group ID	# Proteins	# Unique Peptides	# Peptides	# PSMs	Group Description	Found in Sample: [S10] F10: Sample, CCN51	Found in Sample: [S11] F11: Sample, CCN51	Found in Sample: [S12] F12: Sample, CCN51	Found in Sample: [S7] F7: Sample, EET19	Found in Sample: [S8] F8: Sample, EET19	Found in Sample: [S9] F9: Sample, EET19	Found in Sample: [S1] F1: Sample, P7	Found in Sample: [S2] F2: Sample, P7	Found in Sample: [S3] F3: Sample, P7	Found in Sample: [S4] F4: Sample, PA121	Found in Sample: [S5] F5: Sample, PA121	Found in Sample: [S6] F6: Sample, PA121
	FALSE	903	1	8	8	97	[Master Protein] 4-hydroxy-4-methyl-2-oxoglutarate aldolase OS=Theobroma cacao OX=3641 GN=TCM_025204 PE=3 SV=1	High	High	High	High	High	High	High	High	High	High	High	High
		Checked	Confidence	Annotated Sequence	Modifications	Qvality PEP	Qvality q-value	# Protein Groups	# Proteins	# PSMs	Master Protein Accessions	Positions in Master Proteins	Modifications in Master Proteins	# Missed Cleavages	Theo. MH+ [Da]	Abundance Ratio: (EET19) / (CCN51)	Abundance Ratio: (P7) / (CCN51)	Abundance Ratio: (PA121) / (CCN51)	Abundance Ratio: (PA121) / (EET19)	Abundance Ratio: (EET19) / (P7)	Abundance Ratio: (PA121) / (P7)	Abundance Ratio Adj. P-Value: (EET19) / (CCN51)	Abundance Ratio Adj. P-Value: (P7) / (CCN51)	Abundance Ratio Adj. P-Value: (PA121) / (CCN51)	Abundance Ratio Adj. P-Value: (PA121) / (EET19)	Abundance Ratio Adj. P-Value: (EET19) / (P7)	Abundance Ratio Adj. P-Value: (PA121) / (P7)	Abundance Ratio Variability [%]: (EET19) / (CCN51)	Abundance Ratio Variability [%]: (P7) / (CCN51)	Abundance Ratio Variability [%]: (PA121) / (CCN51)	Abundance Ratio Variability [%]: (PA121) / (EET19)	Abundance Ratio Variability [%]: (EET19) / (P7)	Abundance Ratio Variability [%]: (PA121) / (P7)	Abundances (Grouped): CCN51	Abundances (Grouped): EET19	Abundances (Grouped): P7	Abundances (Grouped): PA121	Abundances (Grouped) CV [%]: CCN51	Abundances (Grouped) CV [%]: EET19	Abundances (Grouped) CV [%]: P7	Abundances (Grouped) CV [%]: PA121	Quan Info	Found in Sample: [S10] F10: Sample, CCN51	Found in Sample: [S11] F11: Sample, CCN51	Found in Sample: [S12] F12: Sample, CCN51	Found in Sample: [S7] F7: Sample, EET19	Found in Sample: [S8] F8: Sample, EET19	Found in Sample: [S9] F9: Sample, EET19	Found in Sample: [S1] F1: Sample, P7
		FALSE	High	[R].ICNGEWLYADTDGILISK.[T]	1xCarbamidomethyl [C2]	3.416e-06	0.000172895	1	1	7	A0A061EYU1	A0A061EYU1 [144-161]		0	2068.01																											No Quan Values	High	High	High	Not Found	Not Found	Not Found	High
		FALSE	High	[K].VFEDNVLIREFLEEK.[G]		1.61896e-06	0.000172895	1	1	13	A0A061EYU1	A0A061EYU1 [47-61]		1	1879.98	0.962	1.094	0.837	0.95	0.826	0.785	0.990562	0.997301	0.95732	0.99721	0.975661	0.933412	13.91	12.22	5.29	22.11	20.47	7.2	103	99.1	112.7	85.2	1.86	17.84	12.74	11.79		Peak Found	High	High	High	Peak Found	Peak Found	High
		FALSE	High	[R].RPVFSGPIVTLK.[V]		0.000403776	0.000172895	1	1	14	A0A061EYU1	A0A061EYU1 [35-46]		0	1313.79	0.933	0.793	0.753	0.819	1.196	0.941	0.967003	0.854114	0.925989	0.958628	0.942245	0.997064	11.22	11.88	10.47	8.31	5.75	9.13	115	109	91.2	84.8	8.62	5.99	3.71	8.16		High	High	High	High	High	Peak Found	High
		FALSE	High	[R].DVDEINGCDIGVR.[A]	1xCarbamidomethyl [C8]	5.37454e-05	0.000172895	1	1	15	A0A061EYU1	A0A061EYU1 [104-116]		0	1461.66	0.91	0.761	0.801	0.805	1.391	1.052	0.986948	0.808594	0.878718	0.887191	0.808418	0.965183	29.65	37.07	35.18	37.74	36.56	71.4	113.6	103.4	71.3	111.7	33.52	20.68	39.99	22.94		High	High	High	High	High	High	High
		FALSE	High	[K].VFEDNVLIREFLEEKGNGR.[V]		0.000919805	0.000245209	1	1	18	A0A061EYU1	A0A061EYU1 [47-65]		2	2264.17	0.95	1.044	1.045	1.081	0.91	0.888	0.974353	0.988289	0.995896	0.980068	0.996026	0.981017	25.54	27.73	4.04	6.46	15.9	8.63	95.2	92.4	112.5	99.9	24.27	11.37	10.15	2.38		High	High	High	High	High	High	High
		FALSE	High	[R].ALQPIFQIYGR.[R]		0.00573157	0.000406189	1	1	11	A0A061EYU1	A0A061EYU1 [24-34]		0	1305.73	1.117	0.914	1.045	0.94	1.099	1.103	0.99647	0.942304	0.999029	0.997741	0.95962	0.960909	15.71	12.52	7	14.33	22.35	18.26	98.8	110.3	87.2	103.7	4.88	13.45	15.41	6.72		High	High	Peak Found	Peak Found	High	High	High
		FALSE	High	[K].VFEDNVLIR.[E]		0.0129078	0.000499072	1	1	6	A0A061EYU1	A0A061EYU1 [47-55]		0	1104.6	1.092	0.85	0.925	0.799	1.306	1.152	0.986948	0.924732	0.985141	0.92226	0.850359	0.946946	23.07	27.32	23.86	15.87	15.47	20.57	105.7	115.4	89.8	89.1	23.23	10.33	15.09	17.62		Peak Found	Peak Found	High	Peak Found	Peak Found	Peak Found	High
		FALSE	High	[R].VLVVDGGGSLR.[C]		0.0273693	0.00176902	1	1	13	A0A061EYU1	A0A061EYU1 [66-76]		0	1071.62	1.065	0.995	0.899	0.87	1.058	0.892	0.99647	0.971877	0.972208	0.975324	0.972441	0.98291	15.2	13.79	17.69	7.65	11.49	12.99	100.3	106.9	99.9	92.9	17.68	5.74	8.87	9.08		High	High	High	High	High	Peak Found	High
FALSE	High	Master Protein	A0A061FBG0	4-hydroxy-4-methyl-2-oxoglutarate aldolase OS=Theobroma cacao OX=3641 GN=TCM_030502 PE=3 SV=1	0	13.595	26	4	28	4	166	17.5	5.6	74.67	4	other metabolic processes;other biological processes		enzyme regulator activity;other molecular function	Pf03737	18593158	A0A061FBG0; tcc:18593158		0	0	1.446	1.431	1.549	1.04	1.019	1.099	0.53	0.52	0.63	0.06	0.03	0.14	0.22	0.488843	0.295338	0.957621	0.788293	0.528875	0.730614	0.930785	0.857142	0.993398	0.983886	0.917188	16.65
	Checked	Protein Group ID	# Proteins	# Unique Peptides	# Peptides	# PSMs	Group Description	Found in Sample: [S10] F10: Sample, CCN51	Found in Sample: [S11] F11: Sample, CCN51	Found in Sample: [S12] F12: Sample, CCN51	Found in Sample: [S7] F7: Sample, EET19	Found in Sample: [S8] F8: Sample, EET19	Found in Sample: [S9] F9: Sample, EET19	Found in Sample: [S1] F1: Sample, P7	Found in Sample: [S2] F2: Sample, P7	Found in Sample: [S3] F3: Sample, P7	Found in Sample: [S4] F4: Sample, PA121	Found in Sample: [S5] F5: Sample, PA121	Found in Sample: [S6] F6: Sample, PA121
	FALSE	1656	3	4	4	28	[Master Protein] 4-hydroxy-4-methyl-2-oxoglutarate aldolase OS=Theobroma cacao OX=3641 GN=TCM_030502 PE=3 SV=1	High	High	High	High	High	High	High	High	High	High	High	High
		Checked	Confidence	Annotated Sequence	Modifications	Qvality PEP	Qvality q-value	# Protein Groups	# Proteins	# PSMs	Master Protein Accessions	Positions in Master Proteins	Modifications in Master Proteins	# Missed Cleavages	Theo. MH+ [Da]	Abundance Ratio: (EET19) / (CCN51)	Abundance Ratio: (P7) / (CCN51)	Abundance Ratio: (PA121) / (CCN51)	Abundance Ratio: (PA121) / (EET19)	Abundance Ratio: (EET19) / (P7)	Abundance Ratio: (PA121) / (P7)	Abundance Ratio Adj. P-Value: (EET19) / (CCN51)	Abundance Ratio Adj. P-Value: (P7) / (CCN51)	Abundance Ratio Adj. P-Value: (PA121) / (CCN51)	Abundance Ratio Adj. P-Value: (PA121) / (EET19)	Abundance Ratio Adj. P-Value: (EET19) / (P7)	Abundance Ratio Adj. P-Value: (PA121) / (P7)	Abundance Ratio Variability [%]: (EET19) / (CCN51)	Abundance Ratio Variability [%]: (P7) / (CCN51)	Abundance Ratio Variability [%]: (PA121) / (CCN51)	Abundance Ratio Variability [%]: (PA121) / (EET19)	Abundance Ratio Variability [%]: (EET19) / (P7)	Abundance Ratio Variability [%]: (PA121) / (P7)	Abundances (Grouped): CCN51	Abundances (Grouped): EET19	Abundances (Grouped): P7	Abundances (Grouped): PA121	Abundances (Grouped) CV [%]: CCN51	Abundances (Grouped) CV [%]: EET19	Abundances (Grouped) CV [%]: P7	Abundances (Grouped) CV [%]: PA121	Quan Info	Found in Sample: [S10] F10: Sample, CCN51	Found in Sample: [S11] F11: Sample, CCN51	Found in Sample: [S12] F12: Sample, CCN51	Found in Sample: [S7] F7: Sample, EET19	Found in Sample: [S8] F8: Sample, EET19	Found in Sample: [S9] F9: Sample, EET19	Found in Sample: [S1] F1: Sample, P7
		FALSE	High	[R].DGEWLYADSDGILISK.[M]		9.14127e-05	0.000172895	1	1	8	A0A061FBG0	A0A061FBG0 [146-161]		0	1781.86	2.137	1.222	1.645	0.725	1.865	1.358	0.223211	0.997301	0.818933	0.829927	0.505474	0.779682	38.63	36.98	37.72	18.49	17.85	19.68	67.6	147.6	77.9	107	36.14	10.68	17.89	18.43		Not Found	Peak Found	High	Peak Found	High	High	Peak Found
		FALSE	High	[R].AFSGPIVTLK.[V]		0.00957964	0.000406189	1	3	2	A0A061FBG0	A0A061FBG0 [37-46]		0	1032.61	1.426	1.478	1.677	1.176	0.965	1.135	0.798528	0.924278	0.699234	0.981014	0.990232	0.946472	12	8.43	10.38	13.89	16.05	5.85	72.2	108.1	101	118.7	7.32	12.52	6.83	7.11		Peak Found	Peak Found	High	Peak Found	Peak Found	Peak Found	High
		FALSE	High	[K].VFEDNVLVR.[Q]		0.0253806	0.00170885	1	3	10	A0A061FBG0	A0A061FBG0 [47-55]		0	1090.59	1.423	1.526	1.545	1.134	0.935	1.072	0.728756	0.889301	0.794998	0.96231	0.995134	0.973577	14.54	16.12	15.1	8.16	7.43	8.29	72.8	103.8	111	112.4	12.35	7.91	4.33	5.9		High	High	High	High	High	High	High
		FALSE	High	[R].ALGSNPLK.[S]		0.0770499	0.00598559	1	3	8	A0A061FBG0	A0A061FBG0 [117-124]		0	799.467	1.423	1.392	1.433	1.007	1.014	0.956	0.82005	0.944454	0.918908	0.992678	0.957895	0.997064	16.65	16.65	16.76	15.06	6.12	15.06	76.2	108.5	106.1	109.3	17.01	2.87	13.74	11.26		Peak Found	High	High	Peak Found	High	High	Peak Found
FALSE	High	Master Protein	A0A061GKA3	40S ribosomal protein S12 OS=Theobroma cacao OX=3641 GN=TCM_037080 PE=3 SV=1	0	33.026	41	5	90	5	138	14.6	6.01	321.84	5	protein metabolism;other metabolic processes	cytosol;translational apparatus	other molecular function	Pf01248	18587865	A0A061GKA3; tcc:18587865		0	0	0.855	0.961	0.929	0.996	0.948	0.898	-0.23	-0.06	-0.11	-0.01	-0.08	-0.15	0.635972	0.661118	0.726026	0.881733	0.904646	0.775487	0.968448	0.952864	0.958774	0.977223	0.993529	0.965964	23.08
	Checked	Protein Group ID	# Proteins	# Unique Peptides	# Peptides	# PSMs	Group Description	Found in Sample: [S10] F10: Sample, CCN51	Found in Sample: [S11] F11: Sample, CCN51	Found in Sample: [S12] F12: Sample, CCN51	Found in Sample: [S7] F7: Sample, EET19	Found in Sample: [S8] F8: Sample, EET19	Found in Sample: [S9] F9: Sample, EET19	Found in Sample: [S1] F1: Sample, P7	Found in Sample: [S2] F2: Sample, P7	Found in Sample: [S3] F3: Sample, P7	Found in Sample: [S4] F4: Sample, PA121	Found in Sample: [S5] F5: Sample, PA121	Found in Sample: [S6] F6: Sample, PA121
	FALSE	1676	1	5	5	90	[Master Protein] 40S ribosomal protein S12 OS=Theobroma cacao OX=3641 GN=TCM_037080 PE=3 SV=1	High	High	High	High	High	High	High	High	High	High	High	High
		Checked	Confidence	Annotated Sequence	Modifications	Qvality PEP	Qvality q-value	# Protein Groups	# Proteins	# PSMs	Master Protein Accessions	Positions in Master Proteins	Modifications in Master Proteins	# Missed Cleavages	Theo. MH+ [Da]	Abundance Ratio: (EET19) / (CCN51)	Abundance Ratio: (P7) / (CCN51)	Abundance Ratio: (PA121) / (CCN51)	Abundance Ratio: (PA121) / (EET19)	Abundance Ratio: (EET19) / (P7)	Abundance Ratio: (PA121) / (P7)	Abundance Ratio Adj. P-Value: (EET19) / (CCN51)	Abundance Ratio Adj. P-Value: (P7) / (CCN51)	Abundance Ratio Adj. P-Value: (PA121) / (CCN51)	Abundance Ratio Adj. P-Value: (PA121) / (EET19)	Abundance Ratio Adj. P-Value: (EET19) / (P7)	Abundance Ratio Adj. P-Value: (PA121) / (P7)	Abundance Ratio Variability [%]: (EET19) / (CCN51)	Abundance Ratio Variability [%]: (P7) / (CCN51)	Abundance Ratio Variability [%]: (PA121) / (CCN51)	Abundance Ratio Variability [%]: (PA121) / (EET19)	Abundance Ratio Variability [%]: (EET19) / (P7)	Abundance Ratio Variability [%]: (PA121) / (P7)	Abundances (Grouped): CCN51	Abundances (Grouped): EET19	Abundances (Grouped): P7	Abundances (Grouped): PA121	Abundances (Grouped) CV [%]: CCN51	Abundances (Grouped) CV [%]: EET19	Abundances (Grouped) CV [%]: P7	Abundances (Grouped) CV [%]: PA121	Quan Info	Found in Sample: [S10] F10: Sample, CCN51	Found in Sample: [S11] F11: Sample, CCN51	Found in Sample: [S12] F12: Sample, CCN51	Found in Sample: [S7] F7: Sample, EET19	Found in Sample: [S8] F8: Sample, EET19	Found in Sample: [S9] F9: Sample, EET19	Found in Sample: [S1] F1: Sample, P7
		FALSE	High	[K].NTAHLCVIAEDCDQPDYVK.[L]	2xCarbamidomethyl [C6; C12]	1.03693e-07	0.000172895	1	1	20	A0A061GKA3	A0A061GKA3 [54-72]		0	2248	0.849	0.716	0.682	0.803	1.186	0.952	0.918172	0.784889	0.830042	0.92226	0.905484	0.995862	5.61	15.91	16.06	17.27	15.91	17.83	123.2	104.6	88.2	84	13.47	14.19	17.53	6.44		High	High	High	High	High	High	High
		FALSE	High	[K].DYGEQHEGVEVVQQHKD.[-]		5.22157e-07	0.000172895	1	1	43	A0A061GKA3	A0A061GKA3 [122-138]		1	1996.9	1.002	0.995	0.997	0.99	0.982	0.976	0.983019	0.971724	0.986431	0.999972	0.990232	0.993131	10.67	15.82	7.57	11.87	17.7	6.77	98.3	99.3	104.2	98.3	14.4	15.19	6.71	4.85		High	High	High	High	High	High	High
		FALSE	High	[K].VLVAPSAK.[T]		0.01341	0.000596463	1	1	15	A0A061GKA3	A0A061GKA3 [85-92]		0	784.493	0.889	0.78	0.777	0.92	1.14	0.995	0.93672	0.84437	0.903854	0.99299	0.955743	0.990878	28.24	27.85	34.3	23.36	67	68.1	104.3	105.8	92.5	97.3	13.94	82.01	78.27	80.91		High	High	High	High	High	Peak Found	High
		FALSE	High	[K].TLGEWAGLCK.[I]	1xCarbamidomethyl [C9]	0.0158585	0.000865508	1	1	9	A0A061GKA3	A0A061GKA3 [93-102]		0	1134.56	0.737	1.376	1.008	1.444	0.514	0.738	0.892353	0.946832	0.995336	0.878327	0.751694	0.892194	15.49	16.21	17.43	8.4	8.16	7.95	90.2	70.4	137.8	101.6	14.89	10.32	12.54	13.21		High	Peak Found	High	Peak Found	Peak Found	High	High
		FALSE	High	[K].NTAHLCVIAEDCDQPDYVKLVK.[A]	2xCarbamidomethyl [C6; C12]	0.0221507	0.00119435	1	1	3	A0A061GKA3	A0A061GKA3 [54-75]		1	2588.25	0.936	1.202	0.938	0.996	0.862	0.859	0.997421	0.998474	0.969374	0.975	0.994134	0.983951	30.49	37.3	31.77	26.16	42.98	42.98	101.2	94.7	109.8	94.3	33.8	0.53	30.86	24.49		High	High	Peak Found	Not Found	Peak Found	Peak Found	Peak Found
FALSE	High	Master Protein	A0A061ELH4	40S ribosomal protein S15-like isoform 1 OS=Theobroma cacao OX=3641 GN=TCM_020788 PE=3 SV=1	0	35.085	53	6	45	1	152	17.2	10.54	150.93	6	cell organization and biogenesis;protein metabolism;other metabolic processes	cytosol;translational apparatus	nucleic acid binding activity;other molecular function	Pf00203		A0A061ELH4		0	0
	Checked	Protein Group ID	# Proteins	# Unique Peptides	# Peptides	# PSMs	Group Description	Found in Sample: [S10] F10: Sample, CCN51	Found in Sample: [S11] F11: Sample, CCN51	Found in Sample: [S12] F12: Sample, CCN51	Found in Sample: [S7] F7: Sample, EET19	Found in Sample: [S8] F8: Sample, EET19	Found in Sample: [S9] F9: Sample, EET19	Found in Sample: [S1] F1: Sample, P7	Found in Sample: [S2] F2: Sample, P7	Found in Sample: [S3] F3: Sample, P7	Found in Sample: [S4] F4: Sample, PA121	Found in Sample: [S5] F5: Sample, PA121	Found in Sample: [S6] F6: Sample, PA121
	FALSE	947	3	1	6	45	[Master Protein] 40S ribosomal protein S15-like isoform 1 OS=Theobroma cacao OX=3641 GN=TCM_020788 PE=3 SV=1	High	Not Found	Not Found	Not Found	High	Not Found	Not Found	Not Found	Not Found	Not Found	Not Found	Not Found
		Checked	Confidence	Annotated Sequence	Modifications	Qvality PEP	Qvality q-value	# Protein Groups	# Proteins	# PSMs	Master Protein Accessions	Positions in Master Proteins	Modifications in Master Proteins	# Missed Cleavages	Theo. MH+ [Da]	Abundance Ratio: (EET19) / (CCN51)	Abundance Ratio: (P7) / (CCN51)	Abundance Ratio: (PA121) / (CCN51)	Abundance Ratio: (PA121) / (EET19)	Abundance Ratio: (EET19) / (P7)	Abundance Ratio: (PA121) / (P7)	Abundance Ratio Adj. P-Value: (EET19) / (CCN51)	Abundance Ratio Adj. P-Value: (P7) / (CCN51)	Abundance Ratio Adj. P-Value: (PA121) / (CCN51)	Abundance Ratio Adj. P-Value: (PA121) / (EET19)	Abundance Ratio Adj. P-Value: (EET19) / (P7)	Abundance Ratio Adj. P-Value: (PA121) / (P7)	Abundance Ratio Variability [%]: (EET19) / (CCN51)	Abundance Ratio Variability [%]: (P7) / (CCN51)	Abundance Ratio Variability [%]: (PA121) / (CCN51)	Abundance Ratio Variability [%]: (PA121) / (EET19)	Abundance Ratio Variability [%]: (EET19) / (P7)	Abundance Ratio Variability [%]: (PA121) / (P7)	Abundances (Grouped): CCN51	Abundances (Grouped): EET19	Abundances (Grouped): P7	Abundances (Grouped): PA121	Abundances (Grouped) CV [%]: CCN51	Abundances (Grouped) CV [%]: EET19	Abundances (Grouped) CV [%]: P7	Abundances (Grouped) CV [%]: PA121	Quan Info	Found in Sample: [S10] F10: Sample, CCN51	Found in Sample: [S11] F11: Sample, CCN51	Found in Sample: [S12] F12: Sample, CCN51	Found in Sample: [S7] F7: Sample, EET19	Found in Sample: [S8] F8: Sample, EET19	Found in Sample: [S9] F9: Sample, EET19	Found in Sample: [S1] F1: Sample, P7
		FALSE	High	[R].GVDLDALLDMSTDELVK.[L]		2.02389e-06	0.000172895	2	4	14	A0A061ELH4; A0A061DX13	A0A061ELH4 [26-42]; A0A061DX13 [26-42]		0	1833.92	0.946	0.728	0.812	0.888	1.116	1.046	0.993639	0.804531	0.945406	0.96094	0.927306	0.978512	31.47	28.34	35.33	21.27	28.02	27.56	121.6	97.3	88.5	92.6	28.61	16.47	40.66	14.52	Shared	High	High	High	High	High	High	High
		FALSE	High	[K].TFNQVEIKPEMIGHYLAEFSISYKPVK.[H]		7.49057e-06	0.000172895	2	2	14	A0A061ELH4; A0A061DX13	A0A061ELH4 [108-134]; A0A061DX13 [108-134]		0	3168.64	1.235	0.726	0.521	0.422	1.105	0.717	0.918904	0.799201	0.486271	0.286529	0.94756	0.868817	111.15	99.11	74.28	135.42	69.71	98.99	106.6	124.9	113	55.5	98.77	26.97	78.48	108.23	Shared	Peak Found	High	Not Found	High	High	Peak Found	High
		FALSE	High	[R].NMIIVPEMIGSVIGVYNGK.[T]		0.00216007	0.000245209	1	1	2	A0A061ELH4	A0A061ELH4 [89-107]		0	2034.08																											No Quan Values	High	Not Found	Not Found	Not Found	High	Not Found	Not Found
		FALSE	High	[K].REAPPGEKPEPVRTHLR.[NS]		0.00678544	0.000406189	2	2	10	A0A061ELH4; A0A061DX13	A0A061ELH4 [72-88]; A0A061DX13 [72-88]		2	1969.07	1.023	0.764	0.775	0.723	1.318	0.919	0.99647	0.841736	0.925781	0.914346	0.898055	0.985912	15.95	13.76	31.58	14.55	10.01	14.55	116.4	112.9	88.9	81.7	29.52	8.58	5.4	13	Shared	Peak Found	High	Peak Found	High	High	Peak Found	High
		FALSE	High	[R].EAPPGEKPEPVR.[T]		0.00653014	0.000406189	2	2	2	A0A061ELH4; A0A061DX13	A0A061ELH4 [73-84]; A0A061DX13 [73-84]		0	1305.68	1.013	0.922	0.717	0.722	1.099	0.793	0.97144	0.936683	0.833675	0.788188	0.896996	0.975441	4.53	35.49	58.59	58.55	35.7	59.74	110.6	110	100	79.4	3.85	4.41	34.1	78.21	Shared	Peak Found	High	Peak Found	Peak Found	High	Not Found	Peak Found
		FALSE	High	[K].REAPPGEKPEPVR.[T]		0.085188	0.00680662	2	2	3	A0A061ELH4; A0A061DX13	A0A061ELH4 [72-84]; A0A061DX13 [72-84]		1	1461.78	1.032	0.59	0.644	0.623	1.515	1.114	0.99647	0.541295	0.734537	0.7278	0.70574	0.959592	42.57	45.72	31.48	42.57	42.57	28.38	119.2	123	81.2	76.7	20.57	56.72	46.04	45.45	Shared	High	Peak Found	Peak Found	Peak Found	High	Peak Found	Peak Found
FALSE	High	Master Protein	A0A061DX13	40S ribosomal protein S15-like OS=Theobroma cacao OX=3641 GN=TCM_004186 PE=3 SV=1	0	33.859	53	6	50	1	152	17.1	10.54	170.25	6	cell organization and biogenesis;protein metabolism;other metabolic processes	cytosol;translational apparatus	nucleic acid binding activity;other molecular function	Pf00203		A0A061DX13		0	5	0.97	0.727	0.717	0.775	1.322	0.958	-0.04	-0.46	-0.48	-0.37	0.4	-0.06	0.947867	0.218862	0.291232	0.481998	0.418482	0.993837	0.994486	0.734856	0.854123	0.921324	0.932689	0.999597	36.9
	Checked	Protein Group ID	# Proteins	# Unique Peptides	# Peptides	# PSMs	Group Description	Found in Sample: [S10] F10: Sample, CCN51	Found in Sample: [S11] F11: Sample, CCN51	Found in Sample: [S12] F12: Sample, CCN51	Found in Sample: [S7] F7: Sample, EET19	Found in Sample: [S8] F8: Sample, EET19	Found in Sample: [S9] F9: Sample, EET19	Found in Sample: [S1] F1: Sample, P7	Found in Sample: [S2] F2: Sample, P7	Found in Sample: [S3] F3: Sample, P7	Found in Sample: [S4] F4: Sample, PA121	Found in Sample: [S5] F5: Sample, PA121	Found in Sample: [S6] F6: Sample, PA121
	FALSE	2002	3	1	6	50	[Master Protein] 40S ribosomal protein S15-like OS=Theobroma cacao OX=3641 GN=TCM_004186 PE=3 SV=1	High	High	Not Found	High	High	High	Not Found	Not Found	High	Peak Found	Not Found	Not Found
		Checked	Confidence	Annotated Sequence	Modifications	Qvality PEP	Qvality q-value	# Protein Groups	# Proteins	# PSMs	Master Protein Accessions	Positions in Master Proteins	Modifications in Master Proteins	# Missed Cleavages	Theo. MH+ [Da]	Abundance Ratio: (EET19) / (CCN51)	Abundance Ratio: (P7) / (CCN51)	Abundance Ratio: (PA121) / (CCN51)	Abundance Ratio: (PA121) / (EET19)	Abundance Ratio: (EET19) / (P7)	Abundance Ratio: (PA121) / (P7)	Abundance Ratio Adj. P-Value: (EET19) / (CCN51)	Abundance Ratio Adj. P-Value: (P7) / (CCN51)	Abundance Ratio Adj. P-Value: (PA121) / (CCN51)	Abundance Ratio Adj. P-Value: (PA121) / (EET19)	Abundance Ratio Adj. P-Value: (EET19) / (P7)	Abundance Ratio Adj. P-Value: (PA121) / (P7)	Abundance Ratio Variability [%]: (EET19) / (CCN51)	Abundance Ratio Variability [%]: (P7) / (CCN51)	Abundance Ratio Variability [%]: (PA121) / (CCN51)	Abundance Ratio Variability [%]: (PA121) / (EET19)	Abundance Ratio Variability [%]: (EET19) / (P7)	Abundance Ratio Variability [%]: (PA121) / (P7)	Abundances (Grouped): CCN51	Abundances (Grouped): EET19	Abundances (Grouped): P7	Abundances (Grouped): PA121	Abundances (Grouped) CV [%]: CCN51	Abundances (Grouped) CV [%]: EET19	Abundances (Grouped) CV [%]: P7	Abundances (Grouped) CV [%]: PA121	Quan Info	Found in Sample: [S10] F10: Sample, CCN51	Found in Sample: [S11] F11: Sample, CCN51	Found in Sample: [S12] F12: Sample, CCN51	Found in Sample: [S7] F7: Sample, EET19	Found in Sample: [S8] F8: Sample, EET19	Found in Sample: [S9] F9: Sample, EET19	Found in Sample: [S1] F1: Sample, P7
		FALSE	High	[R].GVDLDALLDMSTDELVK.[L]		2.02389e-06	0.000172895	2	4	14	A0A061ELH4; A0A061DX13	A0A061ELH4 [26-42]; A0A061DX13 [26-42]		0	1833.92	0.946	0.728	0.812	0.888	1.116	1.046	0.993639	0.804531	0.945406	0.96094	0.927306	0.978512	31.47	28.34	35.33	21.27	28.02	27.56	121.6	97.3	88.5	92.6	28.61	16.47	40.66	14.52	Shared	High	High	High	High	High	High	High
		FALSE	High	[R].SMIIVPEMIGSIIGVYNGK.[T]		5.58542e-05	0.000172895	1	1	7	A0A061DX13	A0A061DX13 [89-107]		0	2021.08	0.389	0.01	0.528	1.355	100	100	0.14845	1.09046e-16	0.415105	0.957775	8.18243e-17	1.2905e-16	40.23		0	40.23			208.7	81.3		110.1		37.03				High	High	Not Found	High	High	High	Not Found
		FALSE	High	[K].TFNQVEIKPEMIGHYLAEFSISYKPVK.[H]		7.49057e-06	0.000172895	2	2	14	A0A061ELH4; A0A061DX13	A0A061ELH4 [108-134]; A0A061DX13 [108-134]		0	3168.64	1.235	0.726	0.521	0.422	1.105	0.717	0.918904	0.799201	0.486271	0.286529	0.94756	0.868817	111.15	99.11	74.28	135.42	69.71	98.99	106.6	124.9	113	55.5	98.77	26.97	78.48	108.23	Shared	Peak Found	High	Not Found	High	High	Peak Found	High
		FALSE	High	[K].REAPPGEKPEPVRTHLR.[NS]		0.00678544	0.000406189	2	2	10	A0A061ELH4; A0A061DX13	A0A061ELH4 [72-88]; A0A061DX13 [72-88]		2	1969.07	1.023	0.764	0.775	0.723	1.318	0.919	0.99647	0.841736	0.925781	0.914346	0.898055	0.985912	15.95	13.76	31.58	14.55	10.01	14.55	116.4	112.9	88.9	81.7	29.52	8.58	5.4	13	Shared	Peak Found	High	Peak Found	High	High	Peak Found	High
		FALSE	High	[R].EAPPGEKPEPVR.[T]		0.00653014	0.000406189	2	2	2	A0A061ELH4; A0A061DX13	A0A061ELH4 [73-84]; A0A061DX13 [73-84]		0	1305.68	1.013	0.922	0.717	0.722	1.099	0.793	0.97144	0.936683	0.833675	0.788188	0.896996	0.975441	4.53	35.49	58.59	58.55	35.7	59.74	110.6	110	100	79.4	3.85	4.41	34.1	78.21	Shared	Peak Found	High	Peak Found	Peak Found	High	Not Found	Peak Found
		FALSE	High	[K].REAPPGEKPEPVR.[T]		0.085188	0.00680662	2	2	3	A0A061ELH4; A0A061DX13	A0A061ELH4 [72-84]; A0A061DX13 [72-84]		1	1461.78	1.032	0.59	0.644	0.623	1.515	1.114	0.99647	0.541295	0.734537	0.7278	0.70574	0.959592	42.57	45.72	31.48	42.57	42.57	28.38	119.2	123	81.2	76.7	20.57	56.72	46.04	45.45	Shared	High	Peak Found	Peak Found	Peak Found	High	Peak Found	Peak Found
FALSE	High	Master Protein	A0A061FBH6	40S ribosomal protein S17-4 OS=Theobroma cacao OX=3641 GN=TCM_047061 PE=3 SV=1	0	8.842	13	2	9	1	213	24	9.25	25.04	2	protein metabolism;other metabolic processes	translational apparatus;other cell component	other molecular function	Pf00833		A0A061FBH6		0	0	100	100	100	0.823	1.208	0.994	6.64	6.64	6.64	-0.28	0.27	-0.01	1e-17	1e-17	1e-17	0.569625	0.534431	0.861343	1.43785e-16	1.67798e-16	1.60978e-16	0.939481	0.951977	0.981455
	Checked	Protein Group ID	# Proteins	# Unique Peptides	# Peptides	# PSMs	Group Description	Found in Sample: [S10] F10: Sample, CCN51	Found in Sample: [S11] F11: Sample, CCN51	Found in Sample: [S12] F12: Sample, CCN51	Found in Sample: [S7] F7: Sample, EET19	Found in Sample: [S8] F8: Sample, EET19	Found in Sample: [S9] F9: Sample, EET19	Found in Sample: [S1] F1: Sample, P7	Found in Sample: [S2] F2: Sample, P7	Found in Sample: [S3] F3: Sample, P7	Found in Sample: [S4] F4: Sample, PA121	Found in Sample: [S5] F5: Sample, PA121	Found in Sample: [S6] F6: Sample, PA121
	FALSE	1859	1	1	2	9	[Master Protein] 40S ribosomal protein S17-4 OS=Theobroma cacao OX=3641 GN=TCM_047061 PE=3 SV=1	Not Found	Not Found	Not Found	Peak Found	Not Found	Not Found	Not Found	Peak Found	Not Found	Not Found	Not Found	High
		Checked	Confidence	Annotated Sequence	Modifications	Qvality PEP	Qvality q-value	# Protein Groups	# Proteins	# PSMs	Master Protein Accessions	Positions in Master Proteins	Modifications in Master Proteins	# Missed Cleavages	Theo. MH+ [Da]	Abundance Ratio: (EET19) / (CCN51)	Abundance Ratio: (P7) / (CCN51)	Abundance Ratio: (PA121) / (CCN51)	Abundance Ratio: (PA121) / (EET19)	Abundance Ratio: (EET19) / (P7)	Abundance Ratio: (PA121) / (P7)	Abundance Ratio Adj. P-Value: (EET19) / (CCN51)	Abundance Ratio Adj. P-Value: (P7) / (CCN51)	Abundance Ratio Adj. P-Value: (PA121) / (CCN51)	Abundance Ratio Adj. P-Value: (PA121) / (EET19)	Abundance Ratio Adj. P-Value: (EET19) / (P7)	Abundance Ratio Adj. P-Value: (PA121) / (P7)	Abundance Ratio Variability [%]: (EET19) / (CCN51)	Abundance Ratio Variability [%]: (P7) / (CCN51)	Abundance Ratio Variability [%]: (PA121) / (CCN51)	Abundance Ratio Variability [%]: (PA121) / (EET19)	Abundance Ratio Variability [%]: (EET19) / (P7)	Abundance Ratio Variability [%]: (PA121) / (P7)	Abundances (Grouped): CCN51	Abundances (Grouped): EET19	Abundances (Grouped): P7	Abundances (Grouped): PA121	Abundances (Grouped) CV [%]: CCN51	Abundances (Grouped) CV [%]: EET19	Abundances (Grouped) CV [%]: P7	Abundances (Grouped) CV [%]: PA121	Quan Info	Found in Sample: [S10] F10: Sample, CCN51	Found in Sample: [S11] F11: Sample, CCN51	Found in Sample: [S12] F12: Sample, CCN51	Found in Sample: [S7] F7: Sample, EET19	Found in Sample: [S8] F8: Sample, EET19	Found in Sample: [S9] F9: Sample, EET19	Found in Sample: [S1] F1: Sample, P7
		FALSE	High	[R].MTLDFHTNKK.[I]		0.0061414	0.000406189	2	2	8	A0A061FBH6; A0A061EC39	A0A061FBH6 [96-105]; A0A061EC39 [24-33]		1	1234.62	0.8	0.65	0.603	0.715	1.355	0.928	0.903643	0.685015	0.725825	0.844152	0.843104	0.990878	20.6	44.6	39.98	22.05	20.6	32.03	136.6	109.3	76	78.1	39.18	10.5	18.25	25.61	Shared	Peak Found	High	Peak Found	High	Peak Found	High	Peak Found
		FALSE	High	[R].RMDFVPDESAINTDEIK.[V]		0.0870318	0.00700816	1	1	1	A0A061FBH6	A0A061FBH6 [153-169]		1	1979.94	100	100	100	0.823	1.208	0.994	9.47864e-17	1.09046e-16	1.00965e-16	0.930227	0.892325	0.986242				0	0	0		150.9	124.9	124.2						Not Found	Not Found	Not Found	Peak Found	Not Found	Not Found	Not Found
FALSE	High	Master Protein	A0A061F367	40S ribosomal protein S21 OS=Theobroma cacao OX=3641 GN=TCM_026648 PE=3 SV=1	0	27.523	60	3	34	1	80	9	8	127.77	3	protein metabolism;RNA metabolism OR transcription;other metabolic processes	cytosol;translational apparatus	other molecular function	Pf01249		A0A061F367		0	0
	Checked	Protein Group ID	# Proteins	# Unique Peptides	# Peptides	# PSMs	Group Description	Found in Sample: [S10] F10: Sample, CCN51	Found in Sample: [S11] F11: Sample, CCN51	Found in Sample: [S12] F12: Sample, CCN51	Found in Sample: [S7] F7: Sample, EET19	Found in Sample: [S8] F8: Sample, EET19	Found in Sample: [S9] F9: Sample, EET19	Found in Sample: [S1] F1: Sample, P7	Found in Sample: [S2] F2: Sample, P7	Found in Sample: [S3] F3: Sample, P7	Found in Sample: [S4] F4: Sample, PA121	Found in Sample: [S5] F5: Sample, PA121	Found in Sample: [S6] F6: Sample, PA121
	FALSE	620	1	1	3	34	[Master Protein] 40S ribosomal protein S21 OS=Theobroma cacao OX=3641 GN=TCM_026648 PE=3 SV=1	Not Found	High	Not Found	Not Found	Not Found	Not Found	Not Found	Not Found	Not Found	Not Found	Not Found	Not Found
		Checked	Confidence	Annotated Sequence	Modifications	Qvality PEP	Qvality q-value	# Protein Groups	# Proteins	# PSMs	Master Protein Accessions	Positions in Master Proteins	Modifications in Master Proteins	# Missed Cleavages	Theo. MH+ [Da]	Abundance Ratio: (EET19) / (CCN51)	Abundance Ratio: (P7) / (CCN51)	Abundance Ratio: (PA121) / (CCN51)	Abundance Ratio: (PA121) / (EET19)	Abundance Ratio: (EET19) / (P7)	Abundance Ratio: (PA121) / (P7)	Abundance Ratio Adj. P-Value: (EET19) / (CCN51)	Abundance Ratio Adj. P-Value: (P7) / (CCN51)	Abundance Ratio Adj. P-Value: (PA121) / (CCN51)	Abundance Ratio Adj. P-Value: (PA121) / (EET19)	Abundance Ratio Adj. P-Value: (EET19) / (P7)	Abundance Ratio Adj. P-Value: (PA121) / (P7)	Abundance Ratio Variability [%]: (EET19) / (CCN51)	Abundance Ratio Variability [%]: (P7) / (CCN51)	Abundance Ratio Variability [%]: (PA121) / (CCN51)	Abundance Ratio Variability [%]: (PA121) / (EET19)	Abundance Ratio Variability [%]: (EET19) / (P7)	Abundance Ratio Variability [%]: (PA121) / (P7)	Abundances (Grouped): CCN51	Abundances (Grouped): EET19	Abundances (Grouped): P7	Abundances (Grouped): PA121	Abundances (Grouped) CV [%]: CCN51	Abundances (Grouped) CV [%]: EET19	Abundances (Grouped) CV [%]: P7	Abundances (Grouped) CV [%]: PA121	Quan Info	Found in Sample: [S10] F10: Sample, CCN51	Found in Sample: [S11] F11: Sample, CCN51	Found in Sample: [S12] F12: Sample, CCN51	Found in Sample: [S7] F7: Sample, EET19	Found in Sample: [S8] F8: Sample, EET19	Found in Sample: [S9] F9: Sample, EET19	Found in Sample: [S1] F1: Sample, P7
		FALSE	High	[-].MQNEEGQNMDLYIPRK.[C]	1xAcetyl [N-Term]	5.33849e-06	0.000172895	1	1	1	A0A061F367	A0A061F367 [1-16]	A0A061F367 1xAcetyl [N-Term]	1	2007.93																											No Quan Values	Not Found	High	Not Found	Not Found	Not Found	Not Found	Not Found
		FALSE	High	[R].AQGDADSALDRLWQK.[K]		5.25184e-05	0.000172895	2	2	14	A0A061F367; A0A061FA54	A0A061F367 [60-74]; A0A061FA54 [60-74]		1	1673.82	1.13	0.302	0.418	0.351	3.741	1.373	0.9876	0.014005	0.232831	0.193004	0.0397494	0.715086	15.5	14.03	19.65	13.94	15.39	17.86	139.5	157.6	42.1	60.8	7.43	18.67	16.89	24.15	Shared	High	High	High	High	High	High	Peak Found
		FALSE	High	[K].DHASVQINIGHLDELGR.[Y]		3.23988e-07	0.000172895	2	2	19	A0A061F367; A0A061FA54	A0A061F367 [28-44]; A0A061FA54 [28-44]		0	1873.95	1.534	0.901	1.351	0.85	1.873	1.591	0.636589	0.941715	0.935463	0.947551	0.439231	0.457683	32.87	32.87	28.84	12.37	22.14	25.83	88.5	127	79.7	104.8	24.8	18.81	15.47	21.78	Shared	High	High	Peak Found	High	High	High	High
FALSE	High	Master Protein	A0A061FA54	40S ribosomal protein S21 OS=Theobroma cacao OX=3641 GN=TCM_033469 PE=3 SV=1	0	34.351	77	4	52	2	82	9.2	8	192.25	4	protein metabolism;RNA metabolism OR transcription;other metabolic processes	cytosol;translational apparatus	other molecular function	Pf01249	18594909; 18594910	A0A061FA54; tcc:18594909; tcc:18594910		0	2	1.175	0.788	1.092	0.825	1.873	1.368	0.23	-0.34	0.13	-0.28	0.91	0.45	0.577964	0.316479	0.927734	0.572375	0.126208	0.105129	0.955103	0.846579	0.988453	0.939481	0.618148	0.484633	40.37
	Checked	Protein Group ID	# Proteins	# Unique Peptides	# Peptides	# PSMs	Group Description	Found in Sample: [S10] F10: Sample, CCN51	Found in Sample: [S11] F11: Sample, CCN51	Found in Sample: [S12] F12: Sample, CCN51	Found in Sample: [S7] F7: Sample, EET19	Found in Sample: [S8] F8: Sample, EET19	Found in Sample: [S9] F9: Sample, EET19	Found in Sample: [S1] F1: Sample, P7	Found in Sample: [S2] F2: Sample, P7	Found in Sample: [S3] F3: Sample, P7	Found in Sample: [S4] F4: Sample, PA121	Found in Sample: [S5] F5: Sample, PA121	Found in Sample: [S6] F6: Sample, PA121
	FALSE	1877	1	2	4	52	[Master Protein] 40S ribosomal protein S21 OS=Theobroma cacao OX=3641 GN=TCM_033469 PE=3 SV=1	High	High	Peak Found	Peak Found	High	High	High	High	High	High	High	High
		Checked	Confidence	Annotated Sequence	Modifications	Qvality PEP	Qvality q-value	# Protein Groups	# Proteins	# PSMs	Master Protein Accessions	Positions in Master Proteins	Modifications in Master Proteins	# Missed Cleavages	Theo. MH+ [Da]	Abundance Ratio: (EET19) / (CCN51)	Abundance Ratio: (P7) / (CCN51)	Abundance Ratio: (PA121) / (CCN51)	Abundance Ratio: (PA121) / (EET19)	Abundance Ratio: (EET19) / (P7)	Abundance Ratio: (PA121) / (P7)	Abundance Ratio Adj. P-Value: (EET19) / (CCN51)	Abundance Ratio Adj. P-Value: (P7) / (CCN51)	Abundance Ratio Adj. P-Value: (PA121) / (CCN51)	Abundance Ratio Adj. P-Value: (PA121) / (EET19)	Abundance Ratio Adj. P-Value: (EET19) / (P7)	Abundance Ratio Adj. P-Value: (PA121) / (P7)	Abundance Ratio Variability [%]: (EET19) / (CCN51)	Abundance Ratio Variability [%]: (P7) / (CCN51)	Abundance Ratio Variability [%]: (PA121) / (CCN51)	Abundance Ratio Variability [%]: (PA121) / (EET19)	Abundance Ratio Variability [%]: (EET19) / (P7)	Abundance Ratio Variability [%]: (PA121) / (P7)	Abundances (Grouped): CCN51	Abundances (Grouped): EET19	Abundances (Grouped): P7	Abundances (Grouped): PA121	Abundances (Grouped) CV [%]: CCN51	Abundances (Grouped) CV [%]: EET19	Abundances (Grouped) CV [%]: P7	Abundances (Grouped) CV [%]: PA121	Quan Info	Found in Sample: [S10] F10: Sample, CCN51	Found in Sample: [S11] F11: Sample, CCN51	Found in Sample: [S12] F12: Sample, CCN51	Found in Sample: [S7] F7: Sample, EET19	Found in Sample: [S8] F8: Sample, EET19	Found in Sample: [S9] F9: Sample, EET19	Found in Sample: [S1] F1: Sample, P7
		FALSE	High	[-].MQNEEGQNVDLYVPRK.[C]	1xAcetyl [N-Term]	2.59166e-07	0.000172895	1	1	15	A0A061FA54	A0A061FA54 [1-16]	A0A061FA54 1xAcetyl [N-Term]	1	1961.94	0.34	1.193	1.346	3.857	0.319	1.052	0.0119119	0.993718	0.927338	0.0391506	0.420822	0.976056	71.62	32.02	30.78	54.43	70.72	32.02	107.6	33.8	128.4	130.2	25.27	73.16	33.15	17.23		High	High	Peak Found	Peak Found	High	High	High
		FALSE	High	[R].AQGDADSALDRLWQK.[K]		5.25184e-05	0.000172895	2	2	14	A0A061F367; A0A061FA54	A0A061F367 [60-74]; A0A061FA54 [60-74]		1	1673.82	1.13	0.302	0.418	0.351	3.741	1.373	0.9876	0.014005	0.232831	0.193004	0.0397494	0.715086	15.5	14.03	19.65	13.94	15.39	17.86	139.5	157.6	42.1	60.8	7.43	18.67	16.89	24.15	Shared	High	High	High	High	High	High	Peak Found
		FALSE	High	[K].DHASVQINIGHLDELGR.[Y]		3.23988e-07	0.000172895	2	2	19	A0A061F367; A0A061FA54	A0A061F367 [28-44]; A0A061FA54 [28-44]		0	1873.95	1.534	0.901	1.351	0.85	1.873	1.591	0.636589	0.941715	0.935463	0.947551	0.439231	0.457683	32.87	32.87	28.84	12.37	22.14	25.83	88.5	127	79.7	104.8	24.8	18.81	15.47	21.78	Shared	High	High	Peak Found	High	High	High	High
		FALSE	High	[R].YTGSYSTFALCGFVR.[A]	1xCarbamidomethyl [C11]	0.0318122	0.00200842	1	1	4	A0A061FA54	A0A061FA54 [45-59]		0	1728.81	1.468	0.789	1.081	0.718	1.861	1.37	0.673923	0.845658	0.994589	0.831169	0.517402	0.759388	39.65	39.71	44.47	15.44	23.24	18.41	92.8	136.3	73.2	97.7	33.69	6.92	24.03	23.76		High	High	Peak Found	Peak Found	Not Found	Peak Found	Peak Found
FALSE	High	Master Protein	A0A061F2L7	40S ribosomal protein S24 OS=Theobroma cacao OX=3641 GN=TCM_026404 PE=3 SV=1	0	28.971	41	5	67	5	134	15.5	10.62	226.64	5	protein metabolism;other metabolic processes	translational apparatus;other cell component	nucleic acid binding activity;other molecular function	Pf01282	18600246	A0A061F2L7; tcc:18600246		0	0	1.066	1.061	0.82	0.811	1.103	0.918	0.09	0.09	-0.29	-0.3	0.14	-0.12	0.808729	0.875904	0.489815	0.547245	0.664745	0.85003	0.994486	0.978883	0.953349	0.939481	0.970721	0.979187	35.76
	Checked	Protein Group ID	# Proteins	# Unique Peptides	# Peptides	# PSMs	Group Description	Found in Sample: [S10] F10: Sample, CCN51	Found in Sample: [S11] F11: Sample, CCN51	Found in Sample: [S12] F12: Sample, CCN51	Found in Sample: [S7] F7: Sample, EET19	Found in Sample: [S8] F8: Sample, EET19	Found in Sample: [S9] F9: Sample, EET19	Found in Sample: [S1] F1: Sample, P7	Found in Sample: [S2] F2: Sample, P7	Found in Sample: [S3] F3: Sample, P7	Found in Sample: [S4] F4: Sample, PA121	Found in Sample: [S5] F5: Sample, PA121	Found in Sample: [S6] F6: Sample, PA121
	FALSE	2047	3	5	5	67	[Master Protein] 40S ribosomal protein S24 OS=Theobroma cacao OX=3641 GN=TCM_026404 PE=3 SV=1	High	High	High	High	High	High	High	High	High	High	High	High
		Checked	Confidence	Annotated Sequence	Modifications	Qvality PEP	Qvality q-value	# Protein Groups	# Proteins	# PSMs	Master Protein Accessions	Positions in Master Proteins	Modifications in Master Proteins	# Missed Cleavages	Theo. MH+ [Da]	Abundance Ratio: (EET19) / (CCN51)	Abundance Ratio: (P7) / (CCN51)	Abundance Ratio: (PA121) / (CCN51)	Abundance Ratio: (PA121) / (EET19)	Abundance Ratio: (EET19) / (P7)	Abundance Ratio: (PA121) / (P7)	Abundance Ratio Adj. P-Value: (EET19) / (CCN51)	Abundance Ratio Adj. P-Value: (P7) / (CCN51)	Abundance Ratio Adj. P-Value: (PA121) / (CCN51)	Abundance Ratio Adj. P-Value: (PA121) / (EET19)	Abundance Ratio Adj. P-Value: (EET19) / (P7)	Abundance Ratio Adj. P-Value: (PA121) / (P7)	Abundance Ratio Variability [%]: (EET19) / (CCN51)	Abundance Ratio Variability [%]: (P7) / (CCN51)	Abundance Ratio Variability [%]: (PA121) / (CCN51)	Abundance Ratio Variability [%]: (PA121) / (EET19)	Abundance Ratio Variability [%]: (EET19) / (P7)	Abundance Ratio Variability [%]: (PA121) / (P7)	Abundances (Grouped): CCN51	Abundances (Grouped): EET19	Abundances (Grouped): P7	Abundances (Grouped): PA121	Abundances (Grouped) CV [%]: CCN51	Abundances (Grouped) CV [%]: EET19	Abundances (Grouped) CV [%]: P7	Abundances (Grouped) CV [%]: PA121	Quan Info	Found in Sample: [S10] F10: Sample, CCN51	Found in Sample: [S11] F11: Sample, CCN51	Found in Sample: [S12] F12: Sample, CCN51	Found in Sample: [S7] F7: Sample, EET19	Found in Sample: [S8] F8: Sample, EET19	Found in Sample: [S9] F9: Sample, EET19	Found in Sample: [S1] F1: Sample, P7
		FALSE	High	[K].STGFGLIYDSVENAK.[K]		1.30382e-05	0.000172895	1	3	21	A0A061F2L7	A0A061F2L7 [71-85]		0	1600.79	1.091	0.768	0.815	0.739	1.42	1.066	0.997421	0.828047	0.940389	0.917182	0.849903	0.974775	18.56	40.18	23.08	9.32	16.6	14.99	110.6	120.6	84.9	83.9	30.36	7.57	14.15	9.13		High	High	High	High	High	High	High
		FALSE	High	[R].MYEVKDPNSIFVFK.[F]		0.000147322	0.000172895	1	3	25	A0A061F2L7	A0A061F2L7 [48-61]		1	1716.87	1.009	0.911	0.778	0.771	1.276	1.008	0.993228	0.940757	0.916857	0.929591	0.908289	0.986242	7.42	36.24	5.2	3.88	11.92	4.92	112.9	113.8	85.5	87.8	29.14	4.29	13.32	2.08		High	High	High	High	High	High	High
		FALSE	High	[R].MYEVKDPNSIFVFK.[F]	1xOxidation [M1]	0.000626079	0.000245209	1	3	5	A0A061F2L7	A0A061F2L7 [48-61]		1	1732.86	0.996	0.976	0.589	0.568	1.028	0.688	0.990562	0.960216	0.625756	0.635912	0.953448	0.868584	29.15	34.38	38.43	35.35	44.76	59.16	113.6	108.3	110.8	67.3	18.46	23.88	46.62	35.67		Peak Found	High	High	High	High	High	Peak Found
		FALSE	High	[K].FRTHFGGGK.[S]		0.00809396	0.000406189	1	3	4	A0A061F2L7	A0A061F2L7 [62-70]		1	1006.52	1.317	1.636	0.897	0.687	0.927	0.415	0.87974	0.8992	0.956971	0.799742	0.964547	0.104972	54.31	28.77	77.1	79.07	39.75	22.71	92.4	121.7	131.3	54.5	26.12	47.34	11.22	48.94		Peak Found	High	Peak Found	High	High	Peak Found	Peak Found
		FALSE	High	[K].QFIIDVLHPGRPNVSK.[A]		0.0148076	0.000865508	1	1	7	A0A061F2L7	A0A061F2L7 [23-38]		0	1820.02	1.126	1.385	1.442	1.28	0.753	1.147	0.9655	0.942365	0.848616	0.946762	0.973045	0.948639	55.92	48.24	45.53	18.32	14.64	34.83	79	89	118.1	113.9	46.05	2.26	24.16	20.9		High	Peak Found	Peak Found	High	High	Peak Found	High
		FALSE	High	[K].STGFGLIYDSVENAKK.[Y]		0.0638209	0.00480879	1	3	5	A0A061F2L7	A0A061F2L7 [71-86]		1	1728.88	0.966	1.047	0.843	0.971	0.922	0.805	0.99647	0.979943	0.945406	0.989165	0.98984	0.973506	30.17	50.23	30.08	16.61	30.17	20.67	103.7	100.2	108.7	87.4	40.93	10.81	26.34	8.97		Peak Found	Peak Found	Peak Found	High	High	Peak Found	Peak Found
FALSE	High	Master Protein	A0A061E0V7	40S ribosomal protein S25 OS=Theobroma cacao OX=3641 GN=TCM_006855 PE=3 SV=1	0	28.174	36	3	71	3	108	12	10.59	222.75	3		cytosol;translational apparatus	other molecular function	Pf03297	18607753	A0A061E0V7; tcc:18607753		0	0	1.435	1.17	1.181	0.922	1.157	1.021	0.52	0.23	0.24	-0.12	0.21	0.03	0.229553	0.903407	0.75964	0.749629	0.594684	0.767079	0.741217	0.978883	0.964206	0.966272	0.968258	0.965964	50.43
	Checked	Protein Group ID	# Proteins	# Unique Peptides	# Peptides	# PSMs	Group Description	Found in Sample: [S10] F10: Sample, CCN51	Found in Sample: [S11] F11: Sample, CCN51	Found in Sample: [S12] F12: Sample, CCN51	Found in Sample: [S7] F7: Sample, EET19	Found in Sample: [S8] F8: Sample, EET19	Found in Sample: [S9] F9: Sample, EET19	Found in Sample: [S1] F1: Sample, P7	Found in Sample: [S2] F2: Sample, P7	Found in Sample: [S3] F3: Sample, P7	Found in Sample: [S4] F4: Sample, PA121	Found in Sample: [S5] F5: Sample, PA121	Found in Sample: [S6] F6: Sample, PA121
	FALSE	2095	2	3	3	71	[Master Protein] 40S ribosomal protein S25 OS=Theobroma cacao OX=3641 GN=TCM_006855 PE=3 SV=1	High	High	High	High	High	High	High	High	High	High	High	High
		Checked	Confidence	Annotated Sequence	Modifications	Qvality PEP	Qvality q-value	# Protein Groups	# Proteins	# PSMs	Master Protein Accessions	Positions in Master Proteins	Modifications in Master Proteins	# Missed Cleavages	Theo. MH+ [Da]	Abundance Ratio: (EET19) / (CCN51)	Abundance Ratio: (P7) / (CCN51)	Abundance Ratio: (PA121) / (CCN51)	Abundance Ratio: (PA121) / (EET19)	Abundance Ratio: (EET19) / (P7)	Abundance Ratio: (PA121) / (P7)	Abundance Ratio Adj. P-Value: (EET19) / (CCN51)	Abundance Ratio Adj. P-Value: (P7) / (CCN51)	Abundance Ratio Adj. P-Value: (PA121) / (CCN51)	Abundance Ratio Adj. P-Value: (PA121) / (EET19)	Abundance Ratio Adj. P-Value: (EET19) / (P7)	Abundance Ratio Adj. P-Value: (PA121) / (P7)	Abundance Ratio Variability [%]: (EET19) / (CCN51)	Abundance Ratio Variability [%]: (P7) / (CCN51)	Abundance Ratio Variability [%]: (PA121) / (CCN51)	Abundance Ratio Variability [%]: (PA121) / (EET19)	Abundance Ratio Variability [%]: (EET19) / (P7)	Abundance Ratio Variability [%]: (PA121) / (P7)	Abundances (Grouped): CCN51	Abundances (Grouped): EET19	Abundances (Grouped): P7	Abundances (Grouped): PA121	Abundances (Grouped) CV [%]: CCN51	Abundances (Grouped) CV [%]: EET19	Abundances (Grouped) CV [%]: P7	Abundances (Grouped) CV [%]: PA121	Quan Info	Found in Sample: [S10] F10: Sample, CCN51	Found in Sample: [S11] F11: Sample, CCN51	Found in Sample: [S12] F12: Sample, CCN51	Found in Sample: [S7] F7: Sample, EET19	Found in Sample: [S8] F8: Sample, EET19	Found in Sample: [S9] F9: Sample, EET19	Found in Sample: [S1] F1: Sample, P7
		FALSE	High	[R].LVSAHASQQIYTR.[A]		8.94141e-06	0.000172895	1	1	30	A0A061E0V7	A0A061E0V7 [92-104]		0	1473.78	1.707	1.373	1.377	1.042	0.954	1.003	0.551012	0.952376	0.902515	0.987885	0.9983	0.990175	54.46	42.04	39.72	33.17	34.54	20.86	90.5	97.7	110.1	101.8	40.17	32.96	16.45	16.11		High	High	High	High	High	High	High
		FALSE	High	[K].VNNMVLFDQATYDK.[L]	1xOxidation [M4]	4.20111e-05	0.000172895	1	2	14	A0A061E0V7	A0A061E0V7 [37-50]		0	1673.78	1.201	1.162	1.134	0.945	1.033	0.991	0.922902	0.998474	0.994589	0.97594	0.927306	0.983951	35.49	39	24.7	21.2	16.23	16.7	88.9	106.8	103.4	100.9	31.89	21.68	18.02	11.56		High	High	High	High	High	High	High
		FALSE	High	[K].VNNMVLFDQATYDK.[L]		2.48907e-05	0.000172895	1	2	13	A0A061E0V7	A0A061E0V7 [37-50]		0	1657.79	1.5	0.911	1.179	0.911	1.37	1.294	0.686575	0.950989	0.969374	0.974656	0.817265	0.80421	53.83	45.46	26.89	23.51	29.14	18.31	100.1	111.5	86.9	101.5	42.89	26.28	15.52	13.34		High	High	High	High	High	High	Peak Found
		FALSE	High	[K].LITPSILSDRLR.[I]		0.000871582	0.000245209	1	1	14	A0A061E0V7	A0A061E0V7 [60-71]		1	1383.83	1.459	1.064	1.202	0.66	1.364	0.86	0.781338	0.99061	0.971538	0.781123	0.797974	0.975835	54.06	26.17	49.32	44.65	26.77	35.51	92.3	130.2	95.4	82.1	45.38	26.85	14.7	38.48		High	High	High	High	High	High	High
FALSE	High	Master Protein	A0A061FT86	40S ribosomal protein S26 OS=Theobroma cacao OX=3641 GN=TCM_045541 PE=3 SV=1	0	15.07	43	3	18	3	128	14.8	10.78	54.08	3	protein metabolism;other metabolic processes	cytosol;translational apparatus	nucleic acid binding activity;other molecular function	Pf01283	18587489	A0A061FT86; tcc:18587489		0	0	1.216	1.392	1.101	1.118	0.578	0.843	0.28	0.48	0.14	0.16	-0.79	-0.25	0.504553	0.539576	0.908822	0.914962	0.364879	0.566319	0.921039	0.938102	0.985186	0.989854	0.880543	0.925343	82.37
	Checked	Protein Group ID	# Proteins	# Unique Peptides	# Peptides	# PSMs	Group Description	Found in Sample: [S10] F10: Sample, CCN51	Found in Sample: [S11] F11: Sample, CCN51	Found in Sample: [S12] F12: Sample, CCN51	Found in Sample: [S7] F7: Sample, EET19	Found in Sample: [S8] F8: Sample, EET19	Found in Sample: [S9] F9: Sample, EET19	Found in Sample: [S1] F1: Sample, P7	Found in Sample: [S2] F2: Sample, P7	Found in Sample: [S3] F3: Sample, P7	Found in Sample: [S4] F4: Sample, PA121	Found in Sample: [S5] F5: Sample, PA121	Found in Sample: [S6] F6: Sample, PA121
	FALSE	225	2	3	3	18	[Master Protein] 40S ribosomal protein S26 OS=Theobroma cacao OX=3641 GN=TCM_045541 PE=3 SV=1	High	Peak Found	High	High	Peak Found	Peak Found	High	High	High	High	High	Peak Found
		Checked	Confidence	Annotated Sequence	Modifications	Qvality PEP	Qvality q-value	# Protein Groups	# Proteins	# PSMs	Master Protein Accessions	Positions in Master Proteins	Modifications in Master Proteins	# Missed Cleavages	Theo. MH+ [Da]	Abundance Ratio: (EET19) / (CCN51)	Abundance Ratio: (P7) / (CCN51)	Abundance Ratio: (PA121) / (CCN51)	Abundance Ratio: (PA121) / (EET19)	Abundance Ratio: (EET19) / (P7)	Abundance Ratio: (PA121) / (P7)	Abundance Ratio Adj. P-Value: (EET19) / (CCN51)	Abundance Ratio Adj. P-Value: (P7) / (CCN51)	Abundance Ratio Adj. P-Value: (PA121) / (CCN51)	Abundance Ratio Adj. P-Value: (PA121) / (EET19)	Abundance Ratio Adj. P-Value: (EET19) / (P7)	Abundance Ratio Adj. P-Value: (PA121) / (P7)	Abundance Ratio Variability [%]: (EET19) / (CCN51)	Abundance Ratio Variability [%]: (P7) / (CCN51)	Abundance Ratio Variability [%]: (PA121) / (CCN51)	Abundance Ratio Variability [%]: (PA121) / (EET19)	Abundance Ratio Variability [%]: (EET19) / (P7)	Abundance Ratio Variability [%]: (PA121) / (P7)	Abundances (Grouped): CCN51	Abundances (Grouped): EET19	Abundances (Grouped): P7	Abundances (Grouped): PA121	Abundances (Grouped) CV [%]: CCN51	Abundances (Grouped) CV [%]: EET19	Abundances (Grouped) CV [%]: P7	Abundances (Grouped) CV [%]: PA121	Quan Info	Found in Sample: [S10] F10: Sample, CCN51	Found in Sample: [S11] F11: Sample, CCN51	Found in Sample: [S12] F12: Sample, CCN51	Found in Sample: [S7] F7: Sample, EET19	Found in Sample: [S8] F8: Sample, EET19	Found in Sample: [S9] F9: Sample, EET19	Found in Sample: [S1] F1: Sample, P7
		FALSE	High	[R].RRDDMPKPGQPGQAPR.[A]		0.000536778	0.000245209	1	1	9	A0A061FT86	A0A061FT86 [104-119]		2	1805.92	1.237	7.639	6.321	1.617	0.159	0.84	0.921345	6.1601e-05	0.000311818	0.74681	0.00182999	0.959592	51.68	5.48	17.49	130.89	79.34	13.7	24.1	29.8	188.1	157.9	6.72	88	5.85	72.09		Peak Found	Peak Found	High	High	Peak Found	Peak Found	High
		FALSE	High	[R].RRDDMPKPGQPGQAPR.[A]	1xOxidation [M5]	0.0152659	0.000865508	1	1	5	A0A061FT86	A0A061FT86 [104-119]		2	1821.91	1.936	0.915	1.174	0.548	1.561	0.88	0.387361	0.932821	0.980357	0.667937	0.759644	0.996048	56.62	54.93	86.92	51.79	81.25	61.44	75	165.7	68.6	90.7	29.65	49.21	55.08	59.74		High	Peak Found	Peak Found	Peak Found	Peak Found	Peak Found	Peak Found
		FALSE	High	[K].MQYCVSCAIHSHVVR.[V]	2xCarbamidomethyl [C4; C7]	0.0216531	0.00110349	1	2	1	A0A061FT86	A0A061FT86 [71-85]		0	1846.85	0.499	0.835	0.628	1.258	0.598	0.752	0.430746	0.902395	0.687225	0.988564	0.908289	0.930066	16.74	33.32	15.61	16.73	44.53	42.29	135	67.4	112.8	84.8	16.64	6.76	41.91	16.63		Peak Found	Peak Found	Not Found	High	Peak Found	Not Found	Peak Found
		FALSE	High	[R].NIVEQAAVRDVQEACVYDMYTLPK.[L]	1xCarbamidomethyl [C15]	0.0486422	0.00368645	1	1	3	A0A061FT86	A0A061FT86 [43-66]		1	2812.36																											No Quan Values	Not Found	Not Found	Not Found	Not Found	Not Found	Not Found	High
FALSE	High	Master Protein	A0A061DKI7	40S ribosomal protein S27 OS=Theobroma cacao OX=3641 GN=TCM_002132 PE=3 SV=1	0	25.721	51	5	41	2	86	9.6	8.72	136.66	5	cell organization and biogenesis;protein metabolism;other metabolic processes	cytosol;translational apparatus	nucleic acid binding activity;other molecular function	Pf01667	18612322	A0A061DKI7; tcc:18612322		0	3	0.751	0.936	0.918	1.131	0.736	0.992	-0.41	-0.09	-0.12	0.18	-0.44	-0.01	0.372933	0.609035	0.701932	0.894549	0.686993	0.871212	0.860358	0.949822	0.958774	0.984983	0.970721	0.988664	16.53
	Checked	Protein Group ID	# Proteins	# Unique Peptides	# Peptides	# PSMs	Group Description	Found in Sample: [S10] F10: Sample, CCN51	Found in Sample: [S11] F11: Sample, CCN51	Found in Sample: [S12] F12: Sample, CCN51	Found in Sample: [S7] F7: Sample, EET19	Found in Sample: [S8] F8: Sample, EET19	Found in Sample: [S9] F9: Sample, EET19	Found in Sample: [S1] F1: Sample, P7	Found in Sample: [S2] F2: Sample, P7	Found in Sample: [S3] F3: Sample, P7	Found in Sample: [S4] F4: Sample, PA121	Found in Sample: [S5] F5: Sample, PA121	Found in Sample: [S6] F6: Sample, PA121
	FALSE	982	1	2	5	41	[Master Protein] 40S ribosomal protein S27 OS=Theobroma cacao OX=3641 GN=TCM_002132 PE=3 SV=1	High	High	High	High	High	Peak Found	High	Peak Found	High	Peak Found	High	High
		Checked	Confidence	Annotated Sequence	Modifications	Qvality PEP	Qvality q-value	# Protein Groups	# Proteins	# PSMs	Master Protein Accessions	Positions in Master Proteins	Modifications in Master Proteins	# Missed Cleavages	Theo. MH+ [Da]	Abundance Ratio: (EET19) / (CCN51)	Abundance Ratio: (P7) / (CCN51)	Abundance Ratio: (PA121) / (CCN51)	Abundance Ratio: (PA121) / (EET19)	Abundance Ratio: (EET19) / (P7)	Abundance Ratio: (PA121) / (P7)	Abundance Ratio Adj. P-Value: (EET19) / (CCN51)	Abundance Ratio Adj. P-Value: (P7) / (CCN51)	Abundance Ratio Adj. P-Value: (PA121) / (CCN51)	Abundance Ratio Adj. P-Value: (PA121) / (EET19)	Abundance Ratio Adj. P-Value: (EET19) / (P7)	Abundance Ratio Adj. P-Value: (PA121) / (P7)	Abundance Ratio Variability [%]: (EET19) / (CCN51)	Abundance Ratio Variability [%]: (P7) / (CCN51)	Abundance Ratio Variability [%]: (PA121) / (CCN51)	Abundance Ratio Variability [%]: (PA121) / (EET19)	Abundance Ratio Variability [%]: (EET19) / (P7)	Abundance Ratio Variability [%]: (PA121) / (P7)	Abundances (Grouped): CCN51	Abundances (Grouped): EET19	Abundances (Grouped): P7	Abundances (Grouped): PA121	Abundances (Grouped) CV [%]: CCN51	Abundances (Grouped) CV [%]: EET19	Abundances (Grouped) CV [%]: P7	Abundances (Grouped) CV [%]: PA121	Quan Info	Found in Sample: [S10] F10: Sample, CCN51	Found in Sample: [S11] F11: Sample, CCN51	Found in Sample: [S12] F12: Sample, CCN51	Found in Sample: [S7] F7: Sample, EET19	Found in Sample: [S8] F8: Sample, EET19	Found in Sample: [S9] F9: Sample, EET19	Found in Sample: [S1] F1: Sample, P7
		FALSE	High	[-].MVLQNDIDLLNPPVELEKK.[K]	1xMet-loss [N-Term]	0.000233793	0.000172895	1	1	9	A0A061DKI7	A0A061DKI7 [1-19]	A0A061DKI7 1xMet-loss [N-Term]	1	2077.15	0.731	0.603	0.708	0.97	1.147	1.176	0.846388	0.559085	0.839465	0.984896	0.922164	0.924414	11.14	11.14	12.51	12.51	10.29	11.54	131.5	96.1	79.2	93.2	13.71	9.28	10.47	14.32		Peak Found	High	High	High	High	Peak Found	High
		FALSE	High	[-].MVLQNDIDLLNPPVELEK.[K]	1xMet-loss [N-Term]	1.29382e-05	0.000172895	1	1	7	A0A061DKI7	A0A061DKI7 [1-18]	A0A061DKI7 1xMet-loss [N-Term]	0	1949.06	0.842	0.574	0.779	0.947	1.466	1.388	0.989285	0.502389	0.89651	0.943795	0.624557	0.746418	14.8	13.5	18.68	15.61	5.58	17.45	124.5	104.8	71.5	99.2	11.65	6.72		18.13		High	High	High	High	High	Peak Found	Peak Found
		FALSE	High	[K].RLVQSPNSFFMDVK.[C]		2.08519e-05	0.000172895	3	3	15	A0A061F282; A0A061EEZ6; A0A061DKI7	A0A061F282 [25-38]; A0A061EEZ6 [25-38]; A0A061DKI7 [25-38]		1	1667.86	0.724	0.936	1.03	1.392	0.841	1.067	0.842066	0.956962	0.994589	0.901303	0.996897	0.972777	13.35	12.25	10.13	13.23	21.14	15.95	111.6	76.9	104.5	107.1	5.65	13.58	13.15	7.19	Shared	High	Peak Found	High	High	High	Peak Found	Peak Found
		FALSE	High	[R].ARLTEGCSFRK.[K]	1xCarbamidomethyl [C7]	0.00784958	0.000406189	3	3	8	A0A061F282; A0A061EEZ6; A0A061DKI7	A0A061F282 [73-83]; A0A061EEZ6 [73-83]; A0A061DKI7 [73-83]		2	1324.68	0.722	1.113	0.938	1.388	0.652	0.749	0.931564	0.99584	0.974578	0.952518	0.929722	0.951498	10.1	19.05	19.05	9.1	9.49	30.96	102.3	76.1	113.9	107.7	8.42	4.07	18.87	14.37	Shared	High	Peak Found	High	Peak Found	High	High	Peak Found
		FALSE	High	[R].LTEGCSFRK.[K]	1xCarbamidomethyl [C5]	0.0250001	0.00170885	3	3	2	A0A061F282; A0A061EEZ6; A0A061DKI7	A0A061F282 [75-83]; A0A061EEZ6 [75-83]; A0A061DKI7 [75-83]		1	1097.54	0.867	2.052	1.068	1.232	0.484	0.553	0.9876	0.678827	0.999866	0.98106	0.716976	0.461154	45.52	12.05	20.29	45.52	33.47	30.66	80	69.4	165.3	85.4	6.95	63	57.61	50.6	Shared	Peak Found	Peak Found	High	Peak Found	Peak Found	Peak Found	High
FALSE	High	Master Protein	A0A061EEZ6	40S ribosomal protein S27 OS=Theobroma cacao OX=3641 GN=TCM_017373 PE=3 SV=1	0	17.743	51	4	33	1	86	9.6	8.72	100.91	4	cell organization and biogenesis;protein metabolism;other metabolic processes	cytosol;translational apparatus	nucleic acid binding activity;other molecular function	Pf01667	18601152	A0A061EEZ6; tcc:18601152		0	0	1.188	1.487	0.911	0.766	0.798	0.62	0.25	0.57	-0.13	-0.38	-0.33	-0.69	0.553512	0.460725	0.686028	0.467129	0.813052	0.127954	0.944501	0.926387	0.958774	0.915214	0.983886	0.540251	2.53
	Checked	Protein Group ID	# Proteins	# Unique Peptides	# Peptides	# PSMs	Group Description	Found in Sample: [S10] F10: Sample, CCN51	Found in Sample: [S11] F11: Sample, CCN51	Found in Sample: [S12] F12: Sample, CCN51	Found in Sample: [S7] F7: Sample, EET19	Found in Sample: [S8] F8: Sample, EET19	Found in Sample: [S9] F9: Sample, EET19	Found in Sample: [S1] F1: Sample, P7	Found in Sample: [S2] F2: Sample, P7	Found in Sample: [S3] F3: Sample, P7	Found in Sample: [S4] F4: Sample, PA121	Found in Sample: [S5] F5: Sample, PA121	Found in Sample: [S6] F6: Sample, PA121
	FALSE	661	1	1	4	33	[Master Protein] 40S ribosomal protein S27 OS=Theobroma cacao OX=3641 GN=TCM_017373 PE=3 SV=1	High	Peak Found	Peak Found	Peak Found	High	Peak Found	High	High	High	High	Peak Found	High
		Checked	Confidence	Annotated Sequence	Modifications	Qvality PEP	Qvality q-value	# Protein Groups	# Proteins	# PSMs	Master Protein Accessions	Positions in Master Proteins	Modifications in Master Proteins	# Missed Cleavages	Theo. MH+ [Da]	Abundance Ratio: (EET19) / (CCN51)	Abundance Ratio: (P7) / (CCN51)	Abundance Ratio: (PA121) / (CCN51)	Abundance Ratio: (PA121) / (EET19)	Abundance Ratio: (EET19) / (P7)	Abundance Ratio: (PA121) / (P7)	Abundance Ratio Adj. P-Value: (EET19) / (CCN51)	Abundance Ratio Adj. P-Value: (P7) / (CCN51)	Abundance Ratio Adj. P-Value: (PA121) / (CCN51)	Abundance Ratio Adj. P-Value: (PA121) / (EET19)	Abundance Ratio Adj. P-Value: (EET19) / (P7)	Abundance Ratio Adj. P-Value: (PA121) / (P7)	Abundance Ratio Variability [%]: (EET19) / (CCN51)	Abundance Ratio Variability [%]: (P7) / (CCN51)	Abundance Ratio Variability [%]: (PA121) / (CCN51)	Abundance Ratio Variability [%]: (PA121) / (EET19)	Abundance Ratio Variability [%]: (EET19) / (P7)	Abundance Ratio Variability [%]: (PA121) / (P7)	Abundances (Grouped): CCN51	Abundances (Grouped): EET19	Abundances (Grouped): P7	Abundances (Grouped): PA121	Abundances (Grouped) CV [%]: CCN51	Abundances (Grouped) CV [%]: EET19	Abundances (Grouped) CV [%]: P7	Abundances (Grouped) CV [%]: PA121	Quan Info	Found in Sample: [S10] F10: Sample, CCN51	Found in Sample: [S11] F11: Sample, CCN51	Found in Sample: [S12] F12: Sample, CCN51	Found in Sample: [S7] F7: Sample, EET19	Found in Sample: [S8] F8: Sample, EET19	Found in Sample: [S9] F9: Sample, EET19	Found in Sample: [S1] F1: Sample, P7
		FALSE	High	[K].RLVQSPNSFFMDVK.[C]		2.08519e-05	0.000172895	3	3	15	A0A061F282; A0A061EEZ6; A0A061DKI7	A0A061F282 [25-38]; A0A061EEZ6 [25-38]; A0A061DKI7 [25-38]		1	1667.86	0.724	0.936	1.03	1.392	0.841	1.067	0.842066	0.956962	0.994589	0.901303	0.996897	0.972777	13.35	12.25	10.13	13.23	21.14	15.95	111.6	76.9	104.5	107.1	5.65	13.58	13.15	7.19	Shared	High	Peak Found	High	High	High	Peak Found	Peak Found
		FALSE	High	[R].ARLTEGCSFRK.[K]	1xCarbamidomethyl [C7]	0.00784958	0.000406189	3	3	8	A0A061F282; A0A061EEZ6; A0A061DKI7	A0A061F282 [73-83]; A0A061EEZ6 [73-83]; A0A061DKI7 [73-83]		2	1324.68	0.722	1.113	0.938	1.388	0.652	0.749	0.931564	0.99584	0.974578	0.952518	0.929722	0.951498	10.1	19.05	19.05	9.1	9.49	30.96	102.3	76.1	113.9	107.7	8.42	4.07	18.87	14.37	Shared	High	Peak Found	High	Peak Found	High	High	Peak Found
		FALSE	High	[-].MVLQNDIDLLNPPAELEKK.[K]	1xMet-loss [N-Term]	0.0179113	0.000943366	1	1	8	A0A061EEZ6	A0A061EEZ6 [1-19]	A0A061EEZ6 1xMet-loss [N-Term]	1	2049.12	1.188	1.487	0.911	0.766	0.798	0.62	0.915122	0.94247	0.969374	0.835822	0.992844	0.697161	2.53	5.93	18.45	20.64	6.66	16.9	85.2	99.5	126.7	88.6	10.82	11.54	8.31	8.77		High	Peak Found	Peak Found	Peak Found	High	Peak Found	High
		FALSE	High	[R].LTEGCSFRK.[K]	1xCarbamidomethyl [C5]	0.0250001	0.00170885	3	3	2	A0A061F282; A0A061EEZ6; A0A061DKI7	A0A061F282 [75-83]; A0A061EEZ6 [75-83]; A0A061DKI7 [75-83]		1	1097.54	0.867	2.052	1.068	1.232	0.484	0.553	0.9876	0.678827	0.999866	0.98106	0.716976	0.461154	45.52	12.05	20.29	45.52	33.47	30.66	80	69.4	165.3	85.4	6.95	63	57.61	50.6	Shared	Peak Found	Peak Found	High	Peak Found	Peak Found	Peak Found	High
FALSE	High	Master Protein	A0A061F282	40S ribosomal protein S27 OS=Theobroma cacao OX=3641 GN=TCM_026623 PE=3 SV=1	0	17.226	51	4	28	1	86	9.6	8.72	83.32	4	cell organization and biogenesis;protein metabolism;other metabolic processes	cytosol;translational apparatus	nucleic acid binding activity;other molecular function	Pf01667	18600445	A0A061F282; tcc:18600445		0	0	0.795	0.356	0.706	0.643	2.715	2.044	-0.33	-1.49	-0.5	-0.64	1.44	1.03	0.479758	0.00134494	0.272007	0.26475	0.0215489	0.00482768	0.914031	0.0155198	0.827213	0.760463	0.178845	0.0461825	47.33
	Checked	Protein Group ID	# Proteins	# Unique Peptides	# Peptides	# PSMs	Group Description	Found in Sample: [S10] F10: Sample, CCN51	Found in Sample: [S11] F11: Sample, CCN51	Found in Sample: [S12] F12: Sample, CCN51	Found in Sample: [S7] F7: Sample, EET19	Found in Sample: [S8] F8: Sample, EET19	Found in Sample: [S9] F9: Sample, EET19	Found in Sample: [S1] F1: Sample, P7	Found in Sample: [S2] F2: Sample, P7	Found in Sample: [S3] F3: Sample, P7	Found in Sample: [S4] F4: Sample, PA121	Found in Sample: [S5] F5: Sample, PA121	Found in Sample: [S6] F6: Sample, PA121
	FALSE	66	1	1	4	28	[Master Protein] 40S ribosomal protein S27 OS=Theobroma cacao OX=3641 GN=TCM_026623 PE=3 SV=1	Peak Found	High	Peak Found	High	High	Peak Found	Peak Found	Peak Found	Not Found	Peak Found	Peak Found	Peak Found
		Checked	Confidence	Annotated Sequence	Modifications	Qvality PEP	Qvality q-value	# Protein Groups	# Proteins	# PSMs	Master Protein Accessions	Positions in Master Proteins	Modifications in Master Proteins	# Missed Cleavages	Theo. MH+ [Da]	Abundance Ratio: (EET19) / (CCN51)	Abundance Ratio: (P7) / (CCN51)	Abundance Ratio: (PA121) / (CCN51)	Abundance Ratio: (PA121) / (EET19)	Abundance Ratio: (EET19) / (P7)	Abundance Ratio: (PA121) / (P7)	Abundance Ratio Adj. P-Value: (EET19) / (CCN51)	Abundance Ratio Adj. P-Value: (P7) / (CCN51)	Abundance Ratio Adj. P-Value: (PA121) / (CCN51)	Abundance Ratio Adj. P-Value: (PA121) / (EET19)	Abundance Ratio Adj. P-Value: (EET19) / (P7)	Abundance Ratio Adj. P-Value: (PA121) / (P7)	Abundance Ratio Variability [%]: (EET19) / (CCN51)	Abundance Ratio Variability [%]: (P7) / (CCN51)	Abundance Ratio Variability [%]: (PA121) / (CCN51)	Abundance Ratio Variability [%]: (PA121) / (EET19)	Abundance Ratio Variability [%]: (EET19) / (P7)	Abundance Ratio Variability [%]: (PA121) / (P7)	Abundances (Grouped): CCN51	Abundances (Grouped): EET19	Abundances (Grouped): P7	Abundances (Grouped): PA121	Abundances (Grouped) CV [%]: CCN51	Abundances (Grouped) CV [%]: EET19	Abundances (Grouped) CV [%]: P7	Abundances (Grouped) CV [%]: PA121	Quan Info	Found in Sample: [S10] F10: Sample, CCN51	Found in Sample: [S11] F11: Sample, CCN51	Found in Sample: [S12] F12: Sample, CCN51	Found in Sample: [S7] F7: Sample, EET19	Found in Sample: [S8] F8: Sample, EET19	Found in Sample: [S9] F9: Sample, EET19	Found in Sample: [S1] F1: Sample, P7
		FALSE	High	[K].RLVQSPNSFFMDVK.[C]		2.08519e-05	0.000172895	3	3	15	A0A061F282; A0A061EEZ6; A0A061DKI7	A0A061F282 [25-38]; A0A061EEZ6 [25-38]; A0A061DKI7 [25-38]		1	1667.86	0.724	0.936	1.03	1.392	0.841	1.067	0.842066	0.956962	0.994589	0.901303	0.996897	0.972777	13.35	12.25	10.13	13.23	21.14	15.95	111.6	76.9	104.5	107.1	5.65	13.58	13.15	7.19	Shared	High	Peak Found	High	High	High	Peak Found	Peak Found
		FALSE	High	[R].ARLTEGCSFRK.[K]	1xCarbamidomethyl [C7]	0.00784958	0.000406189	3	3	8	A0A061F282; A0A061EEZ6; A0A061DKI7	A0A061F282 [73-83]; A0A061EEZ6 [73-83]; A0A061DKI7 [73-83]		2	1324.68	0.722	1.113	0.938	1.388	0.652	0.749	0.931564	0.99584	0.974578	0.952518	0.929722	0.951498	10.1	19.05	19.05	9.1	9.49	30.96	102.3	76.1	113.9	107.7	8.42	4.07	18.87	14.37	Shared	High	Peak Found	High	Peak Found	High	High	Peak Found
		FALSE	High	[R].LTEGCSFRK.[K]	1xCarbamidomethyl [C5]	0.0250001	0.00170885	3	3	2	A0A061F282; A0A061EEZ6; A0A061DKI7	A0A061F282 [75-83]; A0A061EEZ6 [75-83]; A0A061DKI7 [75-83]		1	1097.54	0.867	2.052	1.068	1.232	0.484	0.553	0.9876	0.678827	0.999866	0.98106	0.716976	0.461154	45.52	12.05	20.29	45.52	33.47	30.66	80	69.4	165.3	85.4	6.95	63	57.61	50.6	Shared	Peak Found	Peak Found	High	Peak Found	Peak Found	Peak Found	High
		FALSE	High	[-].MVLQNDVDLLNPPAELEKK.[K]	1xMet-loss [N-Term]	0.0527525	0.00406083	1	1	3	A0A061F282	A0A061F282 [1-19]	A0A061F282 1xMet-loss [N-Term]	1	2035.11	0.795	0.356	0.706	0.643	2.715	2.044	0.954581	0.0528376	0.71959	0.797697	0.209407	0.0989646	47.33	64.44	59.44	40.94	61.42	52.43	152.7	119.8	50.6	77	32.05	16.72	60.72	37.55		Peak Found	High	Peak Found	High	High	Peak Found	Peak Found
FALSE	High	Master Protein	A0A061GCX2	40S ribosomal protein S30 OS=Theobroma cacao OX=3641 GN=TCM_028966 PE=3 SV=1	0.006	3.079	16	1	11	1	62	6.9	12.03	18.42	1	protein metabolism;other metabolic processes	cytosol;translational apparatus	other molecular function	Pf04758	18596074	A0A061GCX2; tcc:18596074		0	0	1.016	0.319	0.409	0.418	2.902	1.281	0.02	-1.65	-1.29	-1.26	1.54	0.36	0.932022	0.000526451	0.00957274	0.039176	0.014848	0.251758	0.994486	0.00637286	0.0910039	0.255649	0.130063	0.754446	21.74
	Checked	Protein Group ID	# Proteins	# Unique Peptides	# Peptides	# PSMs	Group Description	Found in Sample: [S10] F10: Sample, CCN51	Found in Sample: [S11] F11: Sample, CCN51	Found in Sample: [S12] F12: Sample, CCN51	Found in Sample: [S7] F7: Sample, EET19	Found in Sample: [S8] F8: Sample, EET19	Found in Sample: [S9] F9: Sample, EET19	Found in Sample: [S1] F1: Sample, P7	Found in Sample: [S2] F2: Sample, P7	Found in Sample: [S3] F3: Sample, P7	Found in Sample: [S4] F4: Sample, PA121	Found in Sample: [S5] F5: Sample, PA121	Found in Sample: [S6] F6: Sample, PA121
	FALSE	255	2	1	1	11	[Master Protein] 40S ribosomal protein S30 OS=Theobroma cacao OX=3641 GN=TCM_028966 PE=3 SV=1	High	High	High	High	High	Peak Found	High	High	High	High	High	High
		Checked	Confidence	Annotated Sequence	Modifications	Qvality PEP	Qvality q-value	# Protein Groups	# Proteins	# PSMs	Master Protein Accessions	Positions in Master Proteins	Modifications in Master Proteins	# Missed Cleavages	Theo. MH+ [Da]	Abundance Ratio: (EET19) / (CCN51)	Abundance Ratio: (P7) / (CCN51)	Abundance Ratio: (PA121) / (CCN51)	Abundance Ratio: (PA121) / (EET19)	Abundance Ratio: (EET19) / (P7)	Abundance Ratio: (PA121) / (P7)	Abundance Ratio Adj. P-Value: (EET19) / (CCN51)	Abundance Ratio Adj. P-Value: (P7) / (CCN51)	Abundance Ratio Adj. P-Value: (PA121) / (CCN51)	Abundance Ratio Adj. P-Value: (PA121) / (EET19)	Abundance Ratio Adj. P-Value: (EET19) / (P7)	Abundance Ratio Adj. P-Value: (PA121) / (P7)	Abundance Ratio Variability [%]: (EET19) / (CCN51)	Abundance Ratio Variability [%]: (P7) / (CCN51)	Abundance Ratio Variability [%]: (PA121) / (CCN51)	Abundance Ratio Variability [%]: (PA121) / (EET19)	Abundance Ratio Variability [%]: (EET19) / (P7)	Abundance Ratio Variability [%]: (PA121) / (P7)	Abundances (Grouped): CCN51	Abundances (Grouped): EET19	Abundances (Grouped): P7	Abundances (Grouped): PA121	Abundances (Grouped) CV [%]: CCN51	Abundances (Grouped) CV [%]: EET19	Abundances (Grouped) CV [%]: P7	Abundances (Grouped) CV [%]: PA121	Quan Info	Found in Sample: [S10] F10: Sample, CCN51	Found in Sample: [S11] F11: Sample, CCN51	Found in Sample: [S12] F12: Sample, CCN51	Found in Sample: [S7] F7: Sample, EET19	Found in Sample: [S8] F8: Sample, EET19	Found in Sample: [S9] F9: Sample, EET19	Found in Sample: [S1] F1: Sample, P7
		FALSE	High	[R].FVTAVVGFGK.[K]		0.0144729	0.000785495	1	2	11	A0A061GCX2	A0A061GCX2 [44-53]		0	1024.58	1.016	0.319	0.409	0.418	2.902	1.281	0.99647	0.0267982	0.237282	0.243211	0.182492	0.818088	21.74	35.51	14.81	25.58	41.49	41.49	150.7	139.6	48.1	61.6	17.15	15.24	35.06	22.78		High	High	High	High	High	Peak Found	High
FALSE	High	Master Protein	A0A061ELQ2	40S ribosomal protein S3a OS=Theobroma cacao OX=3641 GN=TCM_020680 PE=3 SV=1	0	131.003	68	20	274	11	262	29.8	9.83	900.84	20	protein metabolism;other metabolic processes	cytosol;translational apparatus	other molecular function	Pf01015	18603037	A0A061ELQ2; tcc:18603037		0	9	0.927	1.036	0.893	0.955	0.898	0.847	-0.11	0.05	-0.16	-0.07	-0.15	-0.24	0.832374	0.822349	0.646975	0.809464	0.993169	0.580284	0.994486	0.974791	0.958774	0.96688	0.99848	0.93192	31.18
	Checked	Protein Group ID	# Proteins	# Unique Peptides	# Peptides	# PSMs	Group Description	Found in Sample: [S10] F10: Sample, CCN51	Found in Sample: [S11] F11: Sample, CCN51	Found in Sample: [S12] F12: Sample, CCN51	Found in Sample: [S7] F7: Sample, EET19	Found in Sample: [S8] F8: Sample, EET19	Found in Sample: [S9] F9: Sample, EET19	Found in Sample: [S1] F1: Sample, P7	Found in Sample: [S2] F2: Sample, P7	Found in Sample: [S3] F3: Sample, P7	Found in Sample: [S4] F4: Sample, PA121	Found in Sample: [S5] F5: Sample, PA121	Found in Sample: [S6] F6: Sample, PA121
	FALSE	2011	2	11	20	274	[Master Protein] 40S ribosomal protein S3a OS=Theobroma cacao OX=3641 GN=TCM_020680 PE=3 SV=1	High	High	High	High	High	High	High	High	High	High	High	High
		Checked	Confidence	Annotated Sequence	Modifications	Qvality PEP	Qvality q-value	# Protein Groups	# Proteins	# PSMs	Master Protein Accessions	Positions in Master Proteins	Modifications in Master Proteins	# Missed Cleavages	Theo. MH+ [Da]	Abundance Ratio: (EET19) / (CCN51)	Abundance Ratio: (P7) / (CCN51)	Abundance Ratio: (PA121) / (CCN51)	Abundance Ratio: (PA121) / (EET19)	Abundance Ratio: (EET19) / (P7)	Abundance Ratio: (PA121) / (P7)	Abundance Ratio Adj. P-Value: (EET19) / (CCN51)	Abundance Ratio Adj. P-Value: (P7) / (CCN51)	Abundance Ratio Adj. P-Value: (PA121) / (CCN51)	Abundance Ratio Adj. P-Value: (PA121) / (EET19)	Abundance Ratio Adj. P-Value: (EET19) / (P7)	Abundance Ratio Adj. P-Value: (PA121) / (P7)	Abundance Ratio Variability [%]: (EET19) / (CCN51)	Abundance Ratio Variability [%]: (P7) / (CCN51)	Abundance Ratio Variability [%]: (PA121) / (CCN51)	Abundance Ratio Variability [%]: (PA121) / (EET19)	Abundance Ratio Variability [%]: (EET19) / (P7)	Abundance Ratio Variability [%]: (PA121) / (P7)	Abundances (Grouped): CCN51	Abundances (Grouped): EET19	Abundances (Grouped): P7	Abundances (Grouped): PA121	Abundances (Grouped) CV [%]: CCN51	Abundances (Grouped) CV [%]: EET19	Abundances (Grouped) CV [%]: P7	Abundances (Grouped) CV [%]: PA121	Quan Info	Found in Sample: [S10] F10: Sample, CCN51	Found in Sample: [S11] F11: Sample, CCN51	Found in Sample: [S12] F12: Sample, CCN51	Found in Sample: [S7] F7: Sample, EET19	Found in Sample: [S8] F8: Sample, EET19	Found in Sample: [S9] F9: Sample, EET19	Found in Sample: [S1] F1: Sample, P7
		FALSE	High	[K].LMEVHGDYGEDVGVK.[L]	1xOxidation [M2]	0.000132271	0.000172895	1	2	12	A0A061ELQ2	A0A061ELQ2 [229-243]		0	1663.76	0.86	1.223	1.362	1.565	0.725	1.122	0.981342	0.997359	0.953386	0.889148	0.975073	0.929122	38.57	27.92	13.15	41.86	43.96	27.93	89.8	77.3	109.8	123.1	5.96	46.05	23.01	16.04		Peak Found	High	High	High	High	High	High
		FALSE	High	[K].LMEVHGDYGEDVGVK.[L]		6.14352e-08	0.000172895	1	2	15	A0A061ELQ2	A0A061ELQ2 [229-243]		0	1647.77	1.244	4.826	1.893	1.522	0.249	0.392	0.962688	0.0052943	0.66831	0.83891	0.109633	0.00951853	26.67	20.24	7.78	34.93	4.85	21.92	49.3	50.4	205.6	94.7	13.16	15.01	12.43	15		High	High	High	Peak Found	Peak Found	Peak Found	High
		FALSE	High	[K].HRVFEISLADLQGGDEDHAYRK.[I]		2.82067e-07	0.000172895	1	2	23	A0A061ELQ2	A0A061ELQ2 [63-84]		2	2556.26	0.576	0.721	0.598	0.888	0.617	0.641	0.551726	0.773332	0.698573	0.963942	0.905692	0.611277	59.18	46.2	44.14	62.85	59.18	44.14	128.7	74.2	120.1	77	19.8	57.88	36.34	55.19		High	High	High	High	High	Peak Found	High
		FALSE	High	[R].VFEISLADLQGGDEDHAYRK.[I]		8.74559e-07	0.000172895	1	2	26	A0A061ELQ2	A0A061ELQ2 [65-84]		1	2263.1	1.162	1.082	1.137	0.951	1.039	1.05	0.9821	0.99452	0.969374	0.993873	0.989231	0.981017	15.12	6.87	13.45	14.07	17.4	14.87	89.2	103.7	99.7	107.4	5.25	14.84	6	12.09		High	High	High	High	High	High	High
		FALSE	High	[K].MREIMTAQATSCDLKELVQK.[F]	1xCarbamidomethyl [C12]	5.1418e-07	0.000172895	1	2	14	A0A061ELQ2	A0A061ELQ2 [169-188]		2	2352.17	1.841	1.229	1.098	0.568	1.184	0.834	0.456064	0.99584	0.995758	0.589452	0.90238	0.977313	45.67	66	84.67	69.71	68.18	90.16	83.4	153.6	88.9	74.1	53.18	42.28	35.29	71.43		Peak Found	High	High	High	High	High	High
		FALSE	High	[R].NVLTNFWGMDFTTDKLR.[S]		2.83706e-05	0.000172895	2	3	18	A0A061F363; A0A061ELQ2	A0A061F363 [95-111]; A0A061ELQ2 [96-112]		1	2058.01	1.497	2.688	1.32	0.776	0.47	0.512	0.777455	0.212891	0.94989	0.913201	0.734762	0.250677	58.54	13.22	17.83	50.62	55.22	12.02	65.5	79.4	168.7	86.4	29.16	45.32	6.54	35.84	Shared	High	High	High	High	High	High	High
		FALSE	High	[R].NVLTNFWGMDFTTDK.[L]		9.7315e-06	0.000172895	2	3	14	A0A061F363; A0A061ELQ2	A0A061F363 [95-109]; A0A061ELQ2 [96-110]		0	1788.83	0.735	0.866	0.646	0.898	0.848	0.752	0.846388	0.925058	0.747575	0.978346	0.997653	0.905382	25.15	23.43	12.18	11.33	12.33	12.18	125.6	85.3	108	81.1	20.68	9.68	12.06	4.77	Shared	High	Peak Found	Peak Found	Peak Found	High	Peak Found	High
		FALSE	High	[K].ATSSIYPLQNVFIRK.[V]		2.7723e-05	0.000172895	2	3	26	A0A061F363; A0A061ELQ2	A0A061F363 [200-214]; A0A061ELQ2 [201-215]		1	1736.97	0.922	1.052	1	1.085	0.9	0.853	0.967003	0.989582	0.984522	0.994305	0.994134	0.967195	15.19	15.19	16.93	18.82	11.72	11.72	102.7	97.2	108	92.1	14.93	15.84	6.02	15.03	Shared	High	High	High	High	High	High	High
		FALSE	High	[K].ATSSIYPLQNVFIR.[K]		7.31241e-05	0.000172895	2	3	13	A0A061F363; A0A061ELQ2	A0A061F363 [200-213]; A0A061ELQ2 [201-214]		0	1608.87	0.924	0.704	0.774	0.9	1.313	1.099	0.990562	0.776887	0.879738	0.96109	0.884306	0.959948	15.89	17.8	17.8	11.14	15.81	23.7	115.6	106.8	78.1	99.5	12.97	8.59	15.19	12.9	Shared	High	High	High	High	Peak Found	High	High
		FALSE	High	[K].DWYDIKAPSVFTTR.[N]		7.90526e-06	0.000172895	1	2	19	A0A061ELQ2	A0A061ELQ2 [28-41]		1	1698.85	0.882	0.805	0.782	0.745	1.092	0.82	0.981994	0.904607	0.905673	0.914346	0.94756	0.962969	7.28	5.79	39.75	20.56	4.76	20.56	119.8	105.6	95.9	78.7	32.01	3.62	3.25	16.91		High	High	High	High	High	High	High
		FALSE	High	[K].RTCYAQSSQIR.[Q]	1xCarbamidomethyl [C3]	0.000864903	0.000245209	2	3	12	A0A061F363; A0A061ELQ2	A0A061F363 [152-162]; A0A061ELQ2 [153-163]		1	1369.66	0.815	0.862	0.68	0.91	0.891	0.789	0.951723	0.928731	0.836629	0.965328	0.999179	0.935343	36.79	43.27	46.85	16.21	15.61	7.42	108.2	96	107.8	88	19.7	65.68	63.93	64.42	Shared	High	High	Peak Found	High	Peak Found	High	High
		FALSE	High	[K].KDWYDIKAPSVFTTR.[N]		0.00204687	0.000245209	1	2	7	A0A061ELQ2	A0A061ELQ2 [27-41]		2	1826.94	1.276	2.217	1.88	1.583	0.609	1.005	0.880384	0.591292	0.553053	0.887191	0.900633	0.986242	43.83	49.3	46.01	33.31	27.2	25.85	58.9	79.5	130.5	131.2	43.49	26.42	8.82	29.53		Peak Found	High	Peak Found	High	High	Peak Found	High
		FALSE	High	[K].FIPEMIGKEIEK.[A]		0.00112346	0.000245209	1	2	15	A0A061ELQ2	A0A061ELQ2 [189-200]		1	1433.77	0.911	0.865	0.762	0.818	1.052	0.837	0.943062	0.916981	0.908621	0.9628	0.977051	0.955164	22.63	22.63	22.63	11.55	13.76	9.92	113.1	103	97.8	86.1	21.96	10.32	6.39	9.12		High	High	High	High	High	High	High
		FALSE	High	[K].WQTLIEAHVDVK.[T]		0.00364326	0.000342638	1	2	5	A0A061ELQ2	A0A061ELQ2 [118-129]		0	1438.77	0.933	0.853	0.831	0.968	0.952	1.103	1	0.911954	0.929157	0.971525	0.975073	0.955164	55.36	38.43	44.22	42.65	58.32	24.39	115.9	94.1	98.9	91.1	33.46	49.22	19.18	19.51		High	Peak Found	High	Peak Found	Peak Found	Peak Found	Peak Found
		FALSE	High	[K].KAADPFAK.[K]		0.00914948	0.000406189	2	2	10	A0A061F363; A0A061ELQ2	A0A061F363 [19-26]; A0A061ELQ2 [19-26]		1	847.467	0.63	0.649	0.606	0.978	0.971	0.95	0.633493	0.682808	0.63381	0.991343	0.983896	0.999778	17.66	18.45	11.89	15.99	15.88	16.71	141.4	86	88.5	84.1	12.35	16.15	16.87	9	Shared	High	High	High	High	High	Not Found	High
		FALSE	High	[K].APSVFTTR.[N]		0.0322932	0.00208988	1	2	19	A0A061ELQ2	A0A061ELQ2 [34-41]		0	878.473	0.791	0.868	0.995	1.284	0.892	1.146	0.94594	0.923851	0.995336	0.935465	0.993784	0.916894	31.43	22.09	10.48	38.86	38.86	18.88	105.1	86.6	97.1	111.2	30.1	35.44	19.52	27.02		High	High	High	High	High	High	High
		FALSE	High	[K].LERPADETMAEATTEVVGA.[-]	1xOxidation [M9]	0.0428866	0.00342616	1	2	6	A0A061ELQ2	A0A061ELQ2 [244-262]		0	2005.94	0.917	2.35	1.954	2.086	0.381	0.752	0.99647	0.509641	0.64739	0.651063	0.556874	0.937041	15.12	15.75	21.59	27.32	14.75	14.59	66.5	61	156.3	116.2	13.37	14.36	6	23.98		Peak Found	Peak Found	High	Peak Found	Not Found	Peak Found	High
		FALSE	High	[R].TCYAQSSQIR.[Q]	1xCarbamidomethyl [C2]	0.0535346	0.0041934	2	3	3	A0A061F363; A0A061ELQ2	A0A061F363 [153-162]; A0A061ELQ2 [154-163]		0	1213.56	1.045	0.982	0.733	0.69	1.075	0.742	0.97194	0.959037	0.810557	0.684239	0.892745	0.947923	8.15	7.92	8.02	6.58	5.62	6.34	107	111.8	104.1	77.2	8.22	0.14	5.37	6.27	Shared	Peak Found	Peak Found	High	Peak Found	High	Not Found	Peak Found
		FALSE	High	[K].FIPEMIGK.[E]		0.0563596	0.0042662	1	2	5	A0A061ELQ2	A0A061ELQ2 [189-196]		0	934.507	1.045	1.126	0.816	0.793	0.925	0.713	0.967003	0.997301	0.925781	0.891223	0.987928	0.893548	14.17	6.21	7.47	14.17	12.82	11.63	99.9	104.4	112.9	82.8	4	12.48	5.9	9.61		Peak Found	High	Peak Found	Peak Found	Peak Found	High	High
		FALSE	High	[K].LERPADETMAEATTEVVGA.[-]		0.0571925	0.00441451	1	2	9	A0A061ELQ2	A0A061ELQ2 [244-262]		0	1989.94	0.813	0.82	0.791	0.973	0.993	0.945	0.91584	0.899542	0.934668	0.999784	0.979964	0.997064	21.16	16.62	10.56	19.06	14.2	14.94	119.9	89.1	98.3	92.8	15.71	8.59	7.3	14.37		High	High	High	High	High	High	High
		FALSE	High	[K].IRLRAEDVQGR.[N]		0.0787308	0.00611333	2	3	2	A0A061F363; A0A061ELQ2	A0A061F363 [84-94]; A0A061ELQ2 [85-95]		2	1312.74	0.91	1.144	1.061	1.216	0.773	0.94	0.9876	0.99584	0.986431	0.970726	0.982191	0.992917	15.25	21.71	16.94	10.68	14.78	5.08	100.1	91.1	106.1	102.8	15.25	7.64	9.93	8.35	Shared	Peak Found	Peak Found	Peak Found	Peak Found	Peak Found	Peak Found	Peak Found
		FALSE	High	[R].LRAEDVQGR.[N]		0.108332	0.00918116	2	3	1	A0A061F363; A0A061ELQ2	A0A061F363 [86-94]; A0A061ELQ2 [87-95]		1	1043.56	0.283	0.495	0.27	1.099	0.607	0.603	0.0305486	0.343877	0.0125923	0.992868	0.914546	0.715314	103.16	68.91	56.42	89.02	75.91	50.59	158.3	70.4	106.9	64.4	70.55	89.31	51.37	63.17	Shared	Peak Found	Peak Found	High	Peak Found	Peak Found	Peak Found	Peak Found
FALSE	High	Master Protein	A0A061F363	40S ribosomal protein S3a OS=Theobroma cacao OX=3641 GN=TCM_026388 PE=3 SV=1	0	52.602	37	11	106	2	261	29.8	9.79	345.2	11	protein metabolism;other metabolic processes	cytosol;translational apparatus	other molecular function	Pf01015		A0A061F363		0	0	0.994	1.167	1.513	1.532	0.916	1.296	-0.01	0.22	0.6	0.62	-0.13	0.37	0.988497	0.971973	0.326559	0.423242	0.961301	0.263565	0.998466	0.993418	0.899841	0.900362	0.99848	0.760936	25.91
	Checked	Protein Group ID	# Proteins	# Unique Peptides	# Peptides	# PSMs	Group Description	Found in Sample: [S10] F10: Sample, CCN51	Found in Sample: [S11] F11: Sample, CCN51	Found in Sample: [S12] F12: Sample, CCN51	Found in Sample: [S7] F7: Sample, EET19	Found in Sample: [S8] F8: Sample, EET19	Found in Sample: [S9] F9: Sample, EET19	Found in Sample: [S1] F1: Sample, P7	Found in Sample: [S2] F2: Sample, P7	Found in Sample: [S3] F3: Sample, P7	Found in Sample: [S4] F4: Sample, PA121	Found in Sample: [S5] F5: Sample, PA121	Found in Sample: [S6] F6: Sample, PA121
	FALSE	1052	1	2	11	106	[Master Protein] 40S ribosomal protein S3a OS=Theobroma cacao OX=3641 GN=TCM_026388 PE=3 SV=1	High	High	High	Peak Found	Not Found	High	Peak Found	Peak Found	Peak Found	High	High	High
		Checked	Confidence	Annotated Sequence	Modifications	Qvality PEP	Qvality q-value	# Protein Groups	# Proteins	# PSMs	Master Protein Accessions	Positions in Master Proteins	Modifications in Master Proteins	# Missed Cleavages	Theo. MH+ [Da]	Abundance Ratio: (EET19) / (CCN51)	Abundance Ratio: (P7) / (CCN51)	Abundance Ratio: (PA121) / (CCN51)	Abundance Ratio: (PA121) / (EET19)	Abundance Ratio: (EET19) / (P7)	Abundance Ratio: (PA121) / (P7)	Abundance Ratio Adj. P-Value: (EET19) / (CCN51)	Abundance Ratio Adj. P-Value: (P7) / (CCN51)	Abundance Ratio Adj. P-Value: (PA121) / (CCN51)	Abundance Ratio Adj. P-Value: (PA121) / (EET19)	Abundance Ratio Adj. P-Value: (EET19) / (P7)	Abundance Ratio Adj. P-Value: (PA121) / (P7)	Abundance Ratio Variability [%]: (EET19) / (CCN51)	Abundance Ratio Variability [%]: (P7) / (CCN51)	Abundance Ratio Variability [%]: (PA121) / (CCN51)	Abundance Ratio Variability [%]: (PA121) / (EET19)	Abundance Ratio Variability [%]: (EET19) / (P7)	Abundance Ratio Variability [%]: (PA121) / (P7)	Abundances (Grouped): CCN51	Abundances (Grouped): EET19	Abundances (Grouped): P7	Abundances (Grouped): PA121	Abundances (Grouped) CV [%]: CCN51	Abundances (Grouped) CV [%]: EET19	Abundances (Grouped) CV [%]: P7	Abundances (Grouped) CV [%]: PA121	Quan Info	Found in Sample: [S10] F10: Sample, CCN51	Found in Sample: [S11] F11: Sample, CCN51	Found in Sample: [S12] F12: Sample, CCN51	Found in Sample: [S7] F7: Sample, EET19	Found in Sample: [S8] F8: Sample, EET19	Found in Sample: [S9] F9: Sample, EET19	Found in Sample: [S1] F1: Sample, P7
		FALSE	High	[R].NVLTNFWGMDFTTDKLR.[S]		2.83706e-05	0.000172895	2	3	18	A0A061F363; A0A061ELQ2	A0A061F363 [95-111]; A0A061ELQ2 [96-112]		1	2058.01	1.497	2.688	1.32	0.776	0.47	0.512	0.777455	0.212891	0.94989	0.913201	0.734762	0.250677	58.54	13.22	17.83	50.62	55.22	12.02	65.5	79.4	168.7	86.4	29.16	45.32	6.54	35.84	Shared	High	High	High	High	High	High	High
		FALSE	High	[R].NVLTNFWGMDFTTDK.[L]		9.7315e-06	0.000172895	2	3	14	A0A061F363; A0A061ELQ2	A0A061F363 [95-109]; A0A061ELQ2 [96-110]		0	1788.83	0.735	0.866	0.646	0.898	0.848	0.752	0.846388	0.925058	0.747575	0.978346	0.997653	0.905382	25.15	23.43	12.18	11.33	12.33	12.18	125.6	85.3	108	81.1	20.68	9.68	12.06	4.77	Shared	High	Peak Found	Peak Found	Peak Found	High	Peak Found	High
		FALSE	High	[K].ATSSIYPLQNVFIRK.[V]		2.7723e-05	0.000172895	2	3	26	A0A061F363; A0A061ELQ2	A0A061F363 [200-214]; A0A061ELQ2 [201-215]		1	1736.97	0.922	1.052	1	1.085	0.9	0.853	0.967003	0.989582	0.984522	0.994305	0.994134	0.967195	15.19	15.19	16.93	18.82	11.72	11.72	102.7	97.2	108	92.1	14.93	15.84	6.02	15.03	Shared	High	High	High	High	High	High	High
		FALSE	High	[K].ATSSIYPLQNVFIR.[K]		7.31241e-05	0.000172895	2	3	13	A0A061F363; A0A061ELQ2	A0A061F363 [200-213]; A0A061ELQ2 [201-214]		0	1608.87	0.924	0.704	0.774	0.9	1.313	1.099	0.990562	0.776887	0.879738	0.96109	0.884306	0.959948	15.89	17.8	17.8	11.14	15.81	23.7	115.6	106.8	78.1	99.5	12.97	8.59	15.19	12.9	Shared	High	High	High	High	Peak Found	High	High
		FALSE	High	[K].RTCYAQSSQIR.[Q]	1xCarbamidomethyl [C3]	0.000864903	0.000245209	2	3	12	A0A061F363; A0A061ELQ2	A0A061F363 [152-162]; A0A061ELQ2 [153-163]		1	1369.66	0.815	0.862	0.68	0.91	0.891	0.789	0.951723	0.928731	0.836629	0.965328	0.999179	0.935343	36.79	43.27	46.85	16.21	15.61	7.42	108.2	96	107.8	88	19.7	65.68	63.93	64.42	Shared	High	High	Peak Found	High	Peak Found	High	High
		FALSE	High	[K].LMEVHGDYSEDVGVK.[L]		0.00089882	0.000245209	1	1	6	A0A061F363	A0A061F363 [228-242]		0	1677.78																											No Quan Values	High	High	Not Found	Not Found	Not Found	High	Not Found
		FALSE	High	[K].KAADPFAK.[K]		0.00914948	0.000406189	2	2	10	A0A061F363; A0A061ELQ2	A0A061F363 [19-26]; A0A061ELQ2 [19-26]		1	847.467	0.63	0.649	0.606	0.978	0.971	0.95	0.633493	0.682808	0.63381	0.991343	0.983896	0.999778	17.66	18.45	11.89	15.99	15.88	16.71	141.4	86	88.5	84.1	12.35	16.15	16.87	9	Shared	High	High	High	High	High	Not Found	High
		FALSE	High	[R].VFEVSLADLQKDEDQAYRK.[I]		0.0224887	0.00127688	1	1	1	A0A061F363	A0A061F363 [65-83]		2	2254.14	0.994	1.167	1.513	1.532	0.916	1.296	0.986242	0.999198	0.899714	0.938604	0.958901	0.816284	25.91	16	12.54	21.08	15.97	14.44	83.2	88.7	100.5	127.5	23.38	14.6	6.76	20.25		Peak Found	Peak Found	High	Peak Found	Not Found	Peak Found	Peak Found
		FALSE	High	[R].TCYAQSSQIR.[Q]	1xCarbamidomethyl [C2]	0.0535346	0.0041934	2	3	3	A0A061F363; A0A061ELQ2	A0A061F363 [153-162]; A0A061ELQ2 [154-163]		0	1213.56	1.045	0.982	0.733	0.69	1.075	0.742	0.97194	0.959037	0.810557	0.684239	0.892745	0.947923	8.15	7.92	8.02	6.58	5.62	6.34	107	111.8	104.1	77.2	8.22	0.14	5.37	6.27	Shared	Peak Found	Peak Found	High	Peak Found	High	Not Found	Peak Found
		FALSE	High	[K].IRLRAEDVQGR.[N]		0.0787308	0.00611333	2	3	2	A0A061F363; A0A061ELQ2	A0A061F363 [84-94]; A0A061ELQ2 [85-95]		2	1312.74	0.91	1.144	1.061	1.216	0.773	0.94	0.9876	0.99584	0.986431	0.970726	0.982191	0.992917	15.25	21.71	16.94	10.68	14.78	5.08	100.1	91.1	106.1	102.8	15.25	7.64	9.93	8.35	Shared	Peak Found	Peak Found	Peak Found	Peak Found	Peak Found	Peak Found	Peak Found
		FALSE	High	[R].LRAEDVQGR.[N]		0.108332	0.00918116	2	3	1	A0A061F363; A0A061ELQ2	A0A061F363 [86-94]; A0A061ELQ2 [87-95]		1	1043.56	0.283	0.495	0.27	1.099	0.607	0.603	0.0305486	0.343877	0.0125923	0.992868	0.914546	0.715314	103.16	68.91	56.42	89.02	75.91	50.59	158.3	70.4	106.9	64.4	70.55	89.31	51.37	63.17	Shared	Peak Found	Peak Found	High	Peak Found	Peak Found	Peak Found	Peak Found
FALSE	High	Master Protein	A0A061DQN9	40S ribosomal protein S4 OS=Theobroma cacao OX=3641 GN=TCM_004680 PE=3 SV=1	0	97.796	68	17	222	1	262	29.5	10.23	655.21	17	protein metabolism;other metabolic processes	cytosol;translational apparatus	nucleic acid binding activity;other molecular function	Pf00467, Pf00900, Pf01479, Pf08071, Pf16121	18613583	A0A061DQN9; tcc:18613583		0	17	1.045	0.935	1	0.905	1.206	1.126	0.06	-0.1	0	-0.14	0.27	0.17	0.860399	0.60679	0.882255	0.719221	0.536012	0.459844	0.994486	0.949822	0.977303	0.966272	0.951977	0.894059	29.26
	Checked	Protein Group ID	# Proteins	# Unique Peptides	# Peptides	# PSMs	Group Description	Found in Sample: [S10] F10: Sample, CCN51	Found in Sample: [S11] F11: Sample, CCN51	Found in Sample: [S12] F12: Sample, CCN51	Found in Sample: [S7] F7: Sample, EET19	Found in Sample: [S8] F8: Sample, EET19	Found in Sample: [S9] F9: Sample, EET19	Found in Sample: [S1] F1: Sample, P7	Found in Sample: [S2] F2: Sample, P7	Found in Sample: [S3] F3: Sample, P7	Found in Sample: [S4] F4: Sample, PA121	Found in Sample: [S5] F5: Sample, PA121	Found in Sample: [S6] F6: Sample, PA121
	FALSE	1445	1	1	17	222	[Master Protein] 40S ribosomal protein S4 OS=Theobroma cacao OX=3641 GN=TCM_004680 PE=3 SV=1	Peak Found	Peak Found	Peak Found	Peak Found	Peak Found	High	High	High	High	High	Peak Found	High
		Checked	Confidence	Annotated Sequence	Modifications	Qvality PEP	Qvality q-value	# Protein Groups	# Proteins	# PSMs	Master Protein Accessions	Positions in Master Proteins	Modifications in Master Proteins	# Missed Cleavages	Theo. MH+ [Da]	Abundance Ratio: (EET19) / (CCN51)	Abundance Ratio: (P7) / (CCN51)	Abundance Ratio: (PA121) / (CCN51)	Abundance Ratio: (PA121) / (EET19)	Abundance Ratio: (EET19) / (P7)	Abundance Ratio: (PA121) / (P7)	Abundance Ratio Adj. P-Value: (EET19) / (CCN51)	Abundance Ratio Adj. P-Value: (P7) / (CCN51)	Abundance Ratio Adj. P-Value: (PA121) / (CCN51)	Abundance Ratio Adj. P-Value: (PA121) / (EET19)	Abundance Ratio Adj. P-Value: (EET19) / (P7)	Abundance Ratio Adj. P-Value: (PA121) / (P7)	Abundance Ratio Variability [%]: (EET19) / (CCN51)	Abundance Ratio Variability [%]: (P7) / (CCN51)	Abundance Ratio Variability [%]: (PA121) / (CCN51)	Abundance Ratio Variability [%]: (PA121) / (EET19)	Abundance Ratio Variability [%]: (EET19) / (P7)	Abundance Ratio Variability [%]: (PA121) / (P7)	Abundances (Grouped): CCN51	Abundances (Grouped): EET19	Abundances (Grouped): P7	Abundances (Grouped): PA121	Abundances (Grouped) CV [%]: CCN51	Abundances (Grouped) CV [%]: EET19	Abundances (Grouped) CV [%]: P7	Abundances (Grouped) CV [%]: PA121	Quan Info	Found in Sample: [S10] F10: Sample, CCN51	Found in Sample: [S11] F11: Sample, CCN51	Found in Sample: [S12] F12: Sample, CCN51	Found in Sample: [S7] F7: Sample, EET19	Found in Sample: [S8] F8: Sample, EET19	Found in Sample: [S9] F9: Sample, EET19	Found in Sample: [S1] F1: Sample, P7
		FALSE	High	[R].LHAITGDETKFK.[L]		0.000394561	0.000172895	2	2	14	A0A061DQN9; A0A061ER12	A0A061DQN9 [111-122]; A0A061ER12 [111-122]		1	1359.73	1.02	0.964	0.986	0.967	1.071	1.035	0.99647	0.965647	0.993365	0.986645	0.954684	0.981017	46.47	7.86	6.01	13.54	42.06	7.47	101.1	103.1	96.2	99.6	16.15	58.6	15.4	2.48	Shared	High	High	High	High	High	High	High
		FALSE	High	[K].GSFETIHIQDAAGHEFATR.[L]		7.86698e-09	0.000172895	2	2	30	A0A061DQN9; A0A061ER12	A0A061DQN9 [203-221]; A0A061ER12 [203-221]		0	2086.99	1.022	1.008	1.199	1.071	1.082	1.033	0.996027	0.977293	0.985141	0.998159	0.93225	0.98291	26.18	19.87	27.74	22.34	16.15	22.34	99.5	96.7	100.3	103.6	21.9	11.66	6.84	24.86	Shared	High	High	High	High	High	High	High
		FALSE	High	[K].LDLESNKIVDFIK.[F]		1.94562e-05	0.000172895	2	2	19	A0A061DQN9; A0A061ER12	A0A061DQN9 [162-174]; A0A061ER12 [162-174]		1	1533.85	1.646	1.506	1.756	1.048	1.059	1.237	0.653923	0.911954	0.743835	0.998434	0.936625	0.847715	21.18	38.34	13.66	18.53	40.55	36.83	69.4	114.2	96.7	119.7	17.25	22.62	34.75	6.43	Shared	High	High	High	High	High	High	High
		FALSE	High	[R].TIRYPDPLIK.[A]		7.36891e-05	0.000172895	2	2	27	A0A061DQN9; A0A061ER12	A0A061DQN9 [146-155]; A0A061ER12 [146-155]		1	1215.71	1.413	1.202	0.936	0.711	1.175	0.819	0.858572	0.993093	0.980357	0.88372	0.935912	0.951498	15.26	15.01	20.2	13.04	9.78	14.36	85.2	122	106	86.8	15.91	8.03	5.56	12.47	Shared	High	High	High	High	High	High	High
		FALSE	High	[K].TYPAGFMDVVSIPK.[T]		0.000130251	0.000172895	2	2	16	A0A061DQN9; A0A061ER12	A0A061DQN9 [81-94]; A0A061ER12 [81-94]		0	1524.78	1.076	0.772	0.955	0.812	1.53	1.237	0.99997	0.834296	0.983507	0.963942	0.791918	0.858996	7.38	21.78	21.69	18.36	7.77	16.42	110.4	118.8	74.4	96.5	16.57	3.05	11.18	14.94	Shared	High	High	High	High	High	High	High
		FALSE	High	[K].YALTYREVIAILMQR.[H]		0.000155477	0.000172895	2	2	6	A0A061DQN9; A0A061ER12	A0A061DQN9 [54-68]; A0A061ER12 [54-68]		1	1840.01	0.83	1.14	0.717	0.918	0.921	0.755	0.946978	0.997359	0.842254	0.960292	0.980567	0.948984	44.71	55.83	48.93	67.34	39.28	34.39	99.5	112.9	116.2	71.3	51.15	37.93	27.1	34.05	Shared	High	High	Peak Found	High	Peak Found	Peak Found	High
		FALSE	High	[R].FRLHAITGDETKFK.[L]		0.000292257	0.000172895	2	2	10	A0A061DQN9; A0A061ER12	A0A061DQN9 [109-122]; A0A061ER12 [109-122]		2	1662.9	0.983	0.823	1.057	1.052	1.203	1.284	0.99997	0.880529	0.999707	0.997656	0.894209	0.843018	1.86	15.7	12.32	5.09	2.86	4.92	104.3	102.6	85.2	107.9	22.91	0.49	5.95	5	Shared	High	High	Peak Found	High	High	High	High
		FALSE	High	[K].TNEDFRLLYDTK.[G]		0.000500861	0.000245209	2	2	13	A0A061DQN9; A0A061ER12	A0A061DQN9 [95-106]; A0A061ER12 [95-106]		1	1514.75	1.245	0.96	1.033	0.868	1.207	1.077	0.943062	0.956962	0.99132	0.975549	0.941059	0.975835	35.36	19.81	18.4	35.36	35.36	22.34	91.8	114.3	94.7	99.3	14.97	54.59	16.03	15.33	Shared	High	Peak Found	High	High	High	Peak Found	High
		FALSE	High	[K].LGGAFAPKPSSGPHK.[S]		0.0016631	0.000245209	2	2	6	A0A061DQN9; A0A061ER12	A0A061DQN9 [23-37]; A0A061ER12 [23-37]		0	1450.78	1.005	0.459	0.613	0.635	2.104	1.336	0.99647	0.238111	0.665985	0.75703	0.26558	0.811276	11.46	20.55	6.23	12.43	12.43	4.91	131.6	127.2	60.4	80.7	16.97	14.45	8.92	0.5	Shared	Peak Found	Peak Found	Peak Found	High	Peak Found	High	Peak Found
		FALSE	High	[R].EVIAILMQR.[H]		0.00296052	0.000245209	2	2	9	A0A061DQN9; A0A061ER12	A0A061DQN9 [60-68]; A0A061ER12 [60-68]		0	1072.62	0.917	1.084	1.34	1.347	0.846	1.336	0.990562	0.997158	0.94719	0.92226	0.9983	0.78273	16.54	11.1	21.62	36.34	13.24	11.78	88.1	80.6	96.1	135.2	9.7	17.02	4.84	13.05	Shared	High	High	High	High	High	Peak Found	High
		FALSE	High	[K].GIPYLNTYDGR.[T]		0.0110786	0.000406189	2	2	18	A0A061DQN9; A0A061ER12	A0A061DQN9 [135-145]; A0A061ER12 [135-145]		0	1268.63	1.123	0.942	0.974	0.867	1.192	1.019	0.992629	0.954301	0.987413	0.979044	0.935946	0.986242	22.13	18.66	21.29	9.42	9.35	12.8	102.8	107.4	94	95.8	23.15	10.29	9.99	11.33	Shared	High	High	Peak Found	Peak Found	Peak Found	High	High
		FALSE	High	[K].FDVGNVVMVTGGR.[N]	1xOxidation [M8]	0.0119587	0.000499072	2	2	8	A0A061DQN9; A0A061ER12	A0A061DQN9 [175-187]; A0A061ER12 [175-187]		0	1366.68	1.2	1.617	1.089	1.002	0.742	0.849	0.915122	0.907088	0.99868	0.995906	0.979964	0.983097	30.85	45.43	20.74	30.85	39.44	18.59	89.9	97.4	115	97.6	37.1	34.36	26.7	12.18	Shared	Peak Found	High	Peak Found	Peak Found	High	High	High
		FALSE	High	[K].SRECLPLILILR.[N]	1xCarbamidomethyl [C4]	0.0127122	0.000499072	2	2	5	A0A061DQN9; A0A061ER12	A0A061DQN9 [38-49]; A0A061ER12 [38-49]		1	1482.88	0.788	0.578	0.01	0.01	1.499	0.01	0.902101	0.489579	1.00965e-16	8e-17	0.717319	1.2905e-16	41.95	46.14			0.79		163.6	141.8	94.6		42.03	11.06			Shared	High	High	Not Found	High	High	Peak Found	Not Found
		FALSE	High	[R].LGNVFTIGK.[G]		0.0116876	0.000499072	2	2	21	A0A061DQN9; A0A061ER12	A0A061DQN9 [222-230]; A0A061ER12 [222-230]		0	948.551	1.046	0.819	0.925	0.882	1.3	1.146	0.99647	0.889297	0.979887	0.987885	0.895294	0.935343	23.33	26.33	26.33	5.67	9.27	5.82	105.6	110.4	86.4	97.6	20.32	9.37	5.49	7.07	Shared	High	High	High	High	High	High	High
		FALSE	High	[K].FDVGNVVMVTGGR.[N]		0.0235332	0.00136115	2	2	7	A0A061DQN9; A0A061ER12	A0A061DQN9 [175-187]; A0A061ER12 [175-187]		0	1350.68	0.928	0.792	0.821	0.881	1.177	1.038	0.967003	0.857745	0.933435	0.971407	0.927306	0.980391	12.51	13.22	13.14	5.55	8.77	6.67	115.7	106.4	85.3	92.5	24.07	4.9	5.45	4.95	Shared	High	Peak Found	Peak Found	High	Peak Found	High	High
		FALSE	High	[K].GTKPWVSLPK.[G]		0.0299568	0.00193345	2	2	6	A0A061DQN9; A0A061ER12	A0A061DQN9 [231-240]; A0A061ER12 [231-240]		0	1112.65	0.983	0.623	0.927	0.943	1.517	1.374	1	0.615013	0.973392	0.978035	0.770906	0.676873	23.07	11.7	25.11	13.7	11.45	8.59	116.9	110.4	72.8	100	26.12	11.04	4.37	10.9	Shared	Peak Found	High	Peak Found	High	Peak Found	High	High
		FALSE	High	[K].LSIIEEARK.[R]		0.0666699	0.0049393	1	1	6	A0A061DQN9	A0A061DQN9 [246-254]		1	1058.62	0.817	0.567	0.648	0.77	1.537	1.142	0.943487	0.487205	0.750175	0.898426	0.654282	0.929738	22.8	30.75	20.1	19.25	13.27	21.58	137.7	104.9	68.2	89.2	21.97	10.32	15.45	13.65		Peak Found	Peak Found	Peak Found	Peak Found	Peak Found	High	High
		FALSE	High	[K].HKGSFETIHIQDAAGHEFATR.[L]		0.0787308	0.00611333	2	2	1	A0A061DQN9; A0A061ER12	A0A061DQN9 [201-221]; A0A061ER12 [201-221]		1	2352.15	0.776	1.929	2.494	3.213	0.403	1.293	0.968631	0.759904	0.313265	0.266293	0.549701	0.828386	15.78	15.78	15.78	0	0	0	64.5	50.1	124.5	160.9	14.97				Shared	Peak Found	Peak Found	Not Found	Not Found	Peak Found	Not Found	Not Found
FALSE	High	Master Protein	A0A061ER12	40S ribosomal protein S4 OS=Theobroma cacao OX=3641 GN=TCM_021610 PE=3 SV=1	0	97.729	68	17	220	1	262	29.6	10.23	648.89	17	protein metabolism;other metabolic processes	cytosol;translational apparatus	nucleic acid binding activity;other molecular function	Pf00467, Pf00900, Pf01479, Pf08071, Pf16121		A0A061ER12		0	0	2.13	1.628	1.894	0.868	1.309	1.164	1.09	0.7	0.92	-0.2	0.39	0.22	0.0131105	0.301233	0.110643	0.651334	0.431167	0.414663	0.102194	0.836683	0.539867	0.943022	0.939157	0.879501	20.58
	Checked	Protein Group ID	# Proteins	# Unique Peptides	# Peptides	# PSMs	Group Description	Found in Sample: [S10] F10: Sample, CCN51	Found in Sample: [S11] F11: Sample, CCN51	Found in Sample: [S12] F12: Sample, CCN51	Found in Sample: [S7] F7: Sample, EET19	Found in Sample: [S8] F8: Sample, EET19	Found in Sample: [S9] F9: Sample, EET19	Found in Sample: [S1] F1: Sample, P7	Found in Sample: [S2] F2: Sample, P7	Found in Sample: [S3] F3: Sample, P7	Found in Sample: [S4] F4: Sample, PA121	Found in Sample: [S5] F5: Sample, PA121	Found in Sample: [S6] F6: Sample, PA121
	FALSE	1705	1	1	17	220	[Master Protein] 40S ribosomal protein S4 OS=Theobroma cacao OX=3641 GN=TCM_021610 PE=3 SV=1	Peak Found	Peak Found	High	Peak Found	Peak Found	High	Peak Found	High	Peak Found	Peak Found	Peak Found	High
		Checked	Confidence	Annotated Sequence	Modifications	Qvality PEP	Qvality q-value	# Protein Groups	# Proteins	# PSMs	Master Protein Accessions	Positions in Master Proteins	Modifications in Master Proteins	# Missed Cleavages	Theo. MH+ [Da]	Abundance Ratio: (EET19) / (CCN51)	Abundance Ratio: (P7) / (CCN51)	Abundance Ratio: (PA121) / (CCN51)	Abundance Ratio: (PA121) / (EET19)	Abundance Ratio: (EET19) / (P7)	Abundance Ratio: (PA121) / (P7)	Abundance Ratio Adj. P-Value: (EET19) / (CCN51)	Abundance Ratio Adj. P-Value: (P7) / (CCN51)	Abundance Ratio Adj. P-Value: (PA121) / (CCN51)	Abundance Ratio Adj. P-Value: (PA121) / (EET19)	Abundance Ratio Adj. P-Value: (EET19) / (P7)	Abundance Ratio Adj. P-Value: (PA121) / (P7)	Abundance Ratio Variability [%]: (EET19) / (CCN51)	Abundance Ratio Variability [%]: (P7) / (CCN51)	Abundance Ratio Variability [%]: (PA121) / (CCN51)	Abundance Ratio Variability [%]: (PA121) / (EET19)	Abundance Ratio Variability [%]: (EET19) / (P7)	Abundance Ratio Variability [%]: (PA121) / (P7)	Abundances (Grouped): CCN51	Abundances (Grouped): EET19	Abundances (Grouped): P7	Abundances (Grouped): PA121	Abundances (Grouped) CV [%]: CCN51	Abundances (Grouped) CV [%]: EET19	Abundances (Grouped) CV [%]: P7	Abundances (Grouped) CV [%]: PA121	Quan Info	Found in Sample: [S10] F10: Sample, CCN51	Found in Sample: [S11] F11: Sample, CCN51	Found in Sample: [S12] F12: Sample, CCN51	Found in Sample: [S7] F7: Sample, EET19	Found in Sample: [S8] F8: Sample, EET19	Found in Sample: [S9] F9: Sample, EET19	Found in Sample: [S1] F1: Sample, P7
		FALSE	High	[R].LHAITGDETKFK.[L]		0.000394561	0.000172895	2	2	14	A0A061DQN9; A0A061ER12	A0A061DQN9 [111-122]; A0A061ER12 [111-122]		1	1359.73	1.02	0.964	0.986	0.967	1.071	1.035	0.99647	0.965647	0.993365	0.986645	0.954684	0.981017	46.47	7.86	6.01	13.54	42.06	7.47	101.1	103.1	96.2	99.6	16.15	58.6	15.4	2.48	Shared	High	High	High	High	High	High	High
		FALSE	High	[K].GSFETIHIQDAAGHEFATR.[L]		7.86698e-09	0.000172895	2	2	30	A0A061DQN9; A0A061ER12	A0A061DQN9 [203-221]; A0A061ER12 [203-221]		0	2086.99	1.022	1.008	1.199	1.071	1.082	1.033	0.996027	0.977293	0.985141	0.998159	0.93225	0.98291	26.18	19.87	27.74	22.34	16.15	22.34	99.5	96.7	100.3	103.6	21.9	11.66	6.84	24.86	Shared	High	High	High	High	High	High	High
		FALSE	High	[K].LDLESNKIVDFIK.[F]		1.94562e-05	0.000172895	2	2	19	A0A061DQN9; A0A061ER12	A0A061DQN9 [162-174]; A0A061ER12 [162-174]		1	1533.85	1.646	1.506	1.756	1.048	1.059	1.237	0.653923	0.911954	0.743835	0.998434	0.936625	0.847715	21.18	38.34	13.66	18.53	40.55	36.83	69.4	114.2	96.7	119.7	17.25	22.62	34.75	6.43	Shared	High	High	High	High	High	High	High
		FALSE	High	[R].TIRYPDPLIK.[A]		7.36891e-05	0.000172895	2	2	27	A0A061DQN9; A0A061ER12	A0A061DQN9 [146-155]; A0A061ER12 [146-155]		1	1215.71	1.413	1.202	0.936	0.711	1.175	0.819	0.858572	0.993093	0.980357	0.88372	0.935912	0.951498	15.26	15.01	20.2	13.04	9.78	14.36	85.2	122	106	86.8	15.91	8.03	5.56	12.47	Shared	High	High	High	High	High	High	High
		FALSE	High	[K].TYPAGFMDVVSIPK.[T]		0.000130251	0.000172895	2	2	16	A0A061DQN9; A0A061ER12	A0A061DQN9 [81-94]; A0A061ER12 [81-94]		0	1524.78	1.076	0.772	0.955	0.812	1.53	1.237	0.99997	0.834296	0.983507	0.963942	0.791918	0.858996	7.38	21.78	21.69	18.36	7.77	16.42	110.4	118.8	74.4	96.5	16.57	3.05	11.18	14.94	Shared	High	High	High	High	High	High	High
		FALSE	High	[K].YALTYREVIAILMQR.[H]		0.000155477	0.000172895	2	2	6	A0A061DQN9; A0A061ER12	A0A061DQN9 [54-68]; A0A061ER12 [54-68]		1	1840.01	0.83	1.14	0.717	0.918	0.921	0.755	0.946978	0.997359	0.842254	0.960292	0.980567	0.948984	44.71	55.83	48.93	67.34	39.28	34.39	99.5	112.9	116.2	71.3	51.15	37.93	27.1	34.05	Shared	High	High	Peak Found	High	Peak Found	Peak Found	High
		FALSE	High	[R].FRLHAITGDETKFK.[L]		0.000292257	0.000172895	2	2	10	A0A061DQN9; A0A061ER12	A0A061DQN9 [109-122]; A0A061ER12 [109-122]		2	1662.9	0.983	0.823	1.057	1.052	1.203	1.284	0.99997	0.880529	0.999707	0.997656	0.894209	0.843018	1.86	15.7	12.32	5.09	2.86	4.92	104.3	102.6	85.2	107.9	22.91	0.49	5.95	5	Shared	High	High	Peak Found	High	High	High	High
		FALSE	High	[K].TNEDFRLLYDTK.[G]		0.000500861	0.000245209	2	2	13	A0A061DQN9; A0A061ER12	A0A061DQN9 [95-106]; A0A061ER12 [95-106]		1	1514.75	1.245	0.96	1.033	0.868	1.207	1.077	0.943062	0.956962	0.99132	0.975549	0.941059	0.975835	35.36	19.81	18.4	35.36	35.36	22.34	91.8	114.3	94.7	99.3	14.97	54.59	16.03	15.33	Shared	High	Peak Found	High	High	High	Peak Found	High
		FALSE	High	[K].LGGAFAPKPSSGPHK.[S]		0.0016631	0.000245209	2	2	6	A0A061DQN9; A0A061ER12	A0A061DQN9 [23-37]; A0A061ER12 [23-37]		0	1450.78	1.005	0.459	0.613	0.635	2.104	1.336	0.99647	0.238111	0.665985	0.75703	0.26558	0.811276	11.46	20.55	6.23	12.43	12.43	4.91	131.6	127.2	60.4	80.7	16.97	14.45	8.92	0.5	Shared	Peak Found	Peak Found	Peak Found	High	Peak Found	High	Peak Found
		FALSE	High	[R].EVIAILMQR.[H]		0.00296052	0.000245209	2	2	9	A0A061DQN9; A0A061ER12	A0A061DQN9 [60-68]; A0A061ER12 [60-68]		0	1072.62	0.917	1.084	1.34	1.347	0.846	1.336	0.990562	0.997158	0.94719	0.92226	0.9983	0.78273	16.54	11.1	21.62	36.34	13.24	11.78	88.1	80.6	96.1	135.2	9.7	17.02	4.84	13.05	Shared	High	High	High	High	High	Peak Found	High
		FALSE	High	[K].GIPYLNTYDGR.[T]		0.0110786	0.000406189	2	2	18	A0A061DQN9; A0A061ER12	A0A061DQN9 [135-145]; A0A061ER12 [135-145]		0	1268.63	1.123	0.942	0.974	0.867	1.192	1.019	0.992629	0.954301	0.987413	0.979044	0.935946	0.986242	22.13	18.66	21.29	9.42	9.35	12.8	102.8	107.4	94	95.8	23.15	10.29	9.99	11.33	Shared	High	High	Peak Found	Peak Found	Peak Found	High	High
		FALSE	High	[K].FDVGNVVMVTGGR.[N]	1xOxidation [M8]	0.0119587	0.000499072	2	2	8	A0A061DQN9; A0A061ER12	A0A061DQN9 [175-187]; A0A061ER12 [175-187]		0	1366.68	1.2	1.617	1.089	1.002	0.742	0.849	0.915122	0.907088	0.99868	0.995906	0.979964	0.983097	30.85	45.43	20.74	30.85	39.44	18.59	89.9	97.4	115	97.6	37.1	34.36	26.7	12.18	Shared	Peak Found	High	Peak Found	Peak Found	High	High	High
		FALSE	High	[K].SRECLPLILILR.[N]	1xCarbamidomethyl [C4]	0.0127122	0.000499072	2	2	5	A0A061DQN9; A0A061ER12	A0A061DQN9 [38-49]; A0A061ER12 [38-49]		1	1482.88	0.788	0.578	0.01	0.01	1.499	0.01	0.902101	0.489579	1.00965e-16	8e-17	0.717319	1.2905e-16	41.95	46.14			0.79		163.6	141.8	94.6		42.03	11.06			Shared	High	High	Not Found	High	High	Peak Found	Not Found
		FALSE	High	[R].LGNVFTIGK.[G]		0.0116876	0.000499072	2	2	21	A0A061DQN9; A0A061ER12	A0A061DQN9 [222-230]; A0A061ER12 [222-230]		0	948.551	1.046	0.819	0.925	0.882	1.3	1.146	0.99647	0.889297	0.979887	0.987885	0.895294	0.935343	23.33	26.33	26.33	5.67	9.27	5.82	105.6	110.4	86.4	97.6	20.32	9.37	5.49	7.07	Shared	High	High	High	High	High	High	High
		FALSE	High	[K].FDVGNVVMVTGGR.[N]		0.0235332	0.00136115	2	2	7	A0A061DQN9; A0A061ER12	A0A061DQN9 [175-187]; A0A061ER12 [175-187]		0	1350.68	0.928	0.792	0.821	0.881	1.177	1.038	0.967003	0.857745	0.933435	0.971407	0.927306	0.980391	12.51	13.22	13.14	5.55	8.77	6.67	115.7	106.4	85.3	92.5	24.07	4.9	5.45	4.95	Shared	High	Peak Found	Peak Found	High	Peak Found	High	High
		FALSE	High	[K].GTKPWVSLPK.[G]		0.0299568	0.00193345	2	2	6	A0A061DQN9; A0A061ER12	A0A061DQN9 [231-240]; A0A061ER12 [231-240]		0	1112.65	0.983	0.623	0.927	0.943	1.517	1.374	1	0.615013	0.973392	0.978035	0.770906	0.676873	23.07	11.7	25.11	13.7	11.45	8.59	116.9	110.4	72.8	100	26.12	11.04	4.37	10.9	Shared	Peak Found	High	Peak Found	High	Peak Found	High	High
		FALSE	High	[K].LSVIEEARK.[R]		0.0759479	0.0056907	1	1	4	A0A061ER12	A0A061ER12 [246-254]		1	1044.6	2.13	1.628	1.894	0.868	1.309	1.164	0.23498	0.893956	0.674441	0.948196	0.876239	0.905382	20.58	20.58	20.58	4.8	14.88	14.88	60.1	128.1	97.9	113.9	20.82	3.98	13.06	3.74		Peak Found	Peak Found	High	Peak Found	Peak Found	High	Peak Found
		FALSE	High	[K].HKGSFETIHIQDAAGHEFATR.[L]		0.0787308	0.00611333	2	2	1	A0A061DQN9; A0A061ER12	A0A061DQN9 [201-221]; A0A061ER12 [201-221]		1	2352.15	0.776	1.929	2.494	3.213	0.403	1.293	0.968631	0.759904	0.313265	0.266293	0.549701	0.828386	15.78	15.78	15.78	0	0	0	64.5	50.1	124.5	160.9	14.97				Shared	Peak Found	Peak Found	Not Found	Not Found	Peak Found	Not Found	Not Found
FALSE	High	Master Protein	A0A061DJA9	40S ribosomal protein S6 OS=Theobroma cacao OX=3641 GN=TCM_001053 PE=3 SV=1	0	58.359	31	10	103	3	249	28.3	10.71	330.53	10	protein metabolism;other metabolic processes	translational apparatus;other cell component	other molecular function	Pf01092	18611522	A0A061DJA9; tcc:18611522		0	0	1.01	1.016	1.104	0.984	1.086	1.067	0.01	0.02	0.14	-0.02	0.12	0.09	0.947288	0.779953	0.902568	0.861325	0.688702	0.620381	0.994486	0.96915	0.982007	0.9764	0.970721	0.942743	34.98
	Checked	Protein Group ID	# Proteins	# Unique Peptides	# Peptides	# PSMs	Group Description	Found in Sample: [S10] F10: Sample, CCN51	Found in Sample: [S11] F11: Sample, CCN51	Found in Sample: [S12] F12: Sample, CCN51	Found in Sample: [S7] F7: Sample, EET19	Found in Sample: [S8] F8: Sample, EET19	Found in Sample: [S9] F9: Sample, EET19	Found in Sample: [S1] F1: Sample, P7	Found in Sample: [S2] F2: Sample, P7	Found in Sample: [S3] F3: Sample, P7	Found in Sample: [S4] F4: Sample, PA121	Found in Sample: [S5] F5: Sample, PA121	Found in Sample: [S6] F6: Sample, PA121
	FALSE	2097	3	3	10	103	[Master Protein] 40S ribosomal protein S6 OS=Theobroma cacao OX=3641 GN=TCM_001053 PE=3 SV=1	High	High	High	High	High	High	High	High	High	High	High	High
		Checked	Confidence	Annotated Sequence	Modifications	Qvality PEP	Qvality q-value	# Protein Groups	# Proteins	# PSMs	Master Protein Accessions	Positions in Master Proteins	Modifications in Master Proteins	# Missed Cleavages	Theo. MH+ [Da]	Abundance Ratio: (EET19) / (CCN51)	Abundance Ratio: (P7) / (CCN51)	Abundance Ratio: (PA121) / (CCN51)	Abundance Ratio: (PA121) / (EET19)	Abundance Ratio: (EET19) / (P7)	Abundance Ratio: (PA121) / (P7)	Abundance Ratio Adj. P-Value: (EET19) / (CCN51)	Abundance Ratio Adj. P-Value: (P7) / (CCN51)	Abundance Ratio Adj. P-Value: (PA121) / (CCN51)	Abundance Ratio Adj. P-Value: (PA121) / (EET19)	Abundance Ratio Adj. P-Value: (EET19) / (P7)	Abundance Ratio Adj. P-Value: (PA121) / (P7)	Abundance Ratio Variability [%]: (EET19) / (CCN51)	Abundance Ratio Variability [%]: (P7) / (CCN51)	Abundance Ratio Variability [%]: (PA121) / (CCN51)	Abundance Ratio Variability [%]: (PA121) / (EET19)	Abundance Ratio Variability [%]: (EET19) / (P7)	Abundance Ratio Variability [%]: (PA121) / (P7)	Abundances (Grouped): CCN51	Abundances (Grouped): EET19	Abundances (Grouped): P7	Abundances (Grouped): PA121	Abundances (Grouped) CV [%]: CCN51	Abundances (Grouped) CV [%]: EET19	Abundances (Grouped) CV [%]: P7	Abundances (Grouped) CV [%]: PA121	Quan Info	Found in Sample: [S10] F10: Sample, CCN51	Found in Sample: [S11] F11: Sample, CCN51	Found in Sample: [S12] F12: Sample, CCN51	Found in Sample: [S7] F7: Sample, EET19	Found in Sample: [S8] F8: Sample, EET19	Found in Sample: [S9] F9: Sample, EET19	Found in Sample: [S1] F1: Sample, P7
		FALSE	High	[K].KGENDLPGLTDTEKPR.[M]		1.028e-06	0.000172895	1	2	19	A0A061DJA9	A0A061DJA9 [118-133]		1	1769.9	1.01	0.927	0.994	0.99	1.055	1.067	0.99412	0.957469	0.996279	0.991343	0.967347	0.975835	33.36	27.82	28.39	17.63	17.63	13.69	101.9	102.9	94	101.3	24.62	6.99	19.41	20.02		High	High	High	High	High	High	High
		FALSE	High	[K].RISQEVSGDALGEEFKGYVFK.[I]		7.36891e-05	0.000172895	1	2	13	A0A061DJA9	A0A061DJA9 [31-51]		2	2359.19	0.99	1.479	1.477	1.037	0.916	0.995	1	0.932654	0.94237	0.987885	0.990232	0.986242	10.03	46.39	55.94	9.39	65.27	55.39	98.8	97.8	106.8	96.6	43.79	3.92	44.73	29.67		High	High	High	High	High	Peak Found	High
		FALSE	High	[K].RISQEVSGDALGEEFK.[G]		2.32468e-06	0.000172895	1	2	19	A0A061DJA9	A0A061DJA9 [31-46]		1	1764.88	1.183	0.771	1.104	0.908	1.534	1.335	0.939925	0.858047	0.994589	0.963942	0.757727	0.709644	61.78	52.51	54.21	15.74	38.38	38.82	98.6	116.6	76	108.9	48.6	7.26	36.27	19.17		High	High	High	High	High	High	High
		FALSE	High	[K].KLEIDDDQK.[L]		0.000640698	0.000245209	2	3	4	A0A061E2A5; A0A061DJA9	A0A061E2A5 [15-23]; A0A061DJA9 [15-23]		1	1103.56	0.455	0.01	0.572	1.1	100	100	0.221081	1.09046e-16	0.552732	0.998434	8.18243e-17	1.2905e-16	20.41		2.25	42.67			197.3	89.8		112.8		77.88		80.21	Shared	Not Found	High	Not Found	High	Peak Found	Peak Found	Not Found
		FALSE	High	[K].FNIANPTTGCQK.[K]	1xCarbamidomethyl [C10]	0.00797084	0.000406189	2	3	6	A0A061E2A5; A0A061DJA9	A0A061E2A5 [3-14]; A0A061DJA9 [3-14]		0	1350.65	0.923	1.725	1.462	1.649	0.554	0.865	0.99647	0.799744	0.849576	0.798623	0.813879	0.982847	24.14	25.16	23.77	10.41	30.3	30.3	79.5	73.4	132.5	114.6	26.35	4.27	24.3	10.09	Shared	Peak Found	Peak Found	Peak Found	High	High	High	Peak Found
		FALSE	High	[K].KLEIDDDQKLR.[A]		0.00755441	0.000406189	2	3	6	A0A061E2A5; A0A061DJA9	A0A061E2A5 [15-25]; A0A061DJA9 [15-25]		2	1372.74	0.966	0.952	1.558	1.609	1.014	1.473	0.990562	0.948702	0.892491	0.865801	0.954023	0.550907	17.95	38.98	14.78	29.37	41.52	52.32	94.6	81.5	76.5	147.4	13.08	16.21	46.31	20.82	Shared	High	Peak Found	Peak Found	Peak Found	Peak Found	High	Peak Found
		FALSE	High	[R].LVTPLTLQRK.[R]		0.0072703	0.000406189	2	4	19	A0A061E2A5; A0A061DJA9	A0A061E2A5 [213-222]; A0A061DJA9 [183-192]		1	1168.74	0.858	0.826	0.99	1.106	1.069	1.182	0.898489	0.894363	0.992791	0.97594	0.975661	0.905382	19.88	28.95	35.67	11.69	10.83	15.53	114.9	93.7	87.7	103.7	33.63	6.69	9.3	11.13	Shared	High	High	High	High	High	High	High
		FALSE	High	[K].QGVLTPGR.[V]		0.0165996	0.000865508	2	4	11	A0A061E2A5; A0A061DJA9	A0A061E2A5 [65-72]; A0A061DJA9 [65-72]		0	827.473	0.826	1.507	0.778	0.886	0.548	0.486	0.966269	0.93398	0.908621	0.931942	0.832361	0.316434	13.29	47.09	94.95	94.71	47.44	91.75	93.9	82.5	150.5	73.1	11.12	13.42	46.95	99.29	Shared	High	High	High	High	High	Not Found	High
		FALSE	High	[R].LVTPLTLQR.[K]		0.0206905	0.00101786	2	4	5	A0A061E2A5; A0A061DJA9	A0A061E2A5 [213-221]; A0A061DJA9 [183-191]		0	1040.65	1.303	0.841	0.869	0.629	1.612	1.025	0.87974	0.924278	0.955728	0.735014	0.687866	0.981017	31.67	37.63	31.92	21.79	11.41	25.26	100.9	131.5	84.8	82.7	30.74	4.73	10.84	22.93	Shared	Peak Found	Peak Found	Peak Found	High	High	High	Peak Found
		FALSE	High	[K].LEIDDDQKLR.[A]		0.117767	0.00948848	2	3	1	A0A061E2A5; A0A061DJA9	A0A061E2A5 [16-25]; A0A061DJA9 [16-25]		1	1244.65	0.903	0.26	0.605	0.653	3.468	2.358	0.974353	0.00587662	0.767464	0.829083	0.0408187	0.0186085	11.57	7.43	19.61	17.72	10.74	24.42	148.5	130.9	40.6	80	8.87	7.52	10.58	16.45	Shared	Peak Found	Peak Found	Peak Found	Peak Found	High	Peak Found	Peak Found
FALSE	High	Master Protein	A0A061E2A5	40S ribosomal protein S6 OS=Theobroma cacao OX=3641 GN=TCM_007430 PE=3 SV=1	0	46.183	28	10	92	3	279	31.5	10.65	283.97	10	protein metabolism;other metabolic processes	other membranes;translational apparatus;other cell component	other molecular function	Pf01092		A0A061E2A5		0	7	0.93	0.952	0.998	1.059	1.153	1.142	-0.1	-0.07	0	0.08	0.2	0.19	0.841823	0.642988	0.87753	0.988662	0.599839	0.422683	0.994486	0.949822	0.976272	0.998309	0.968258	0.879501	32.25
	Checked	Protein Group ID	# Proteins	# Unique Peptides	# Peptides	# PSMs	Group Description	Found in Sample: [S10] F10: Sample, CCN51	Found in Sample: [S11] F11: Sample, CCN51	Found in Sample: [S12] F12: Sample, CCN51	Found in Sample: [S7] F7: Sample, EET19	Found in Sample: [S8] F8: Sample, EET19	Found in Sample: [S9] F9: Sample, EET19	Found in Sample: [S1] F1: Sample, P7	Found in Sample: [S2] F2: Sample, P7	Found in Sample: [S3] F3: Sample, P7	Found in Sample: [S4] F4: Sample, PA121	Found in Sample: [S5] F5: Sample, PA121	Found in Sample: [S6] F6: Sample, PA121
	FALSE	1377	1	3	10	92	[Master Protein] 40S ribosomal protein S6 OS=Theobroma cacao OX=3641 GN=TCM_007430 PE=3 SV=1	High	High	High	High	High	High	High	High	High	High	High	High
		Checked	Confidence	Annotated Sequence	Modifications	Qvality PEP	Qvality q-value	# Protein Groups	# Proteins	# PSMs	Master Protein Accessions	Positions in Master Proteins	Modifications in Master Proteins	# Missed Cleavages	Theo. MH+ [Da]	Abundance Ratio: (EET19) / (CCN51)	Abundance Ratio: (P7) / (CCN51)	Abundance Ratio: (PA121) / (CCN51)	Abundance Ratio: (PA121) / (EET19)	Abundance Ratio: (EET19) / (P7)	Abundance Ratio: (PA121) / (P7)	Abundance Ratio Adj. P-Value: (EET19) / (CCN51)	Abundance Ratio Adj. P-Value: (P7) / (CCN51)	Abundance Ratio Adj. P-Value: (PA121) / (CCN51)	Abundance Ratio Adj. P-Value: (PA121) / (EET19)	Abundance Ratio Adj. P-Value: (EET19) / (P7)	Abundance Ratio Adj. P-Value: (PA121) / (P7)	Abundance Ratio Variability [%]: (EET19) / (CCN51)	Abundance Ratio Variability [%]: (P7) / (CCN51)	Abundance Ratio Variability [%]: (PA121) / (CCN51)	Abundance Ratio Variability [%]: (PA121) / (EET19)	Abundance Ratio Variability [%]: (EET19) / (P7)	Abundance Ratio Variability [%]: (PA121) / (P7)	Abundances (Grouped): CCN51	Abundances (Grouped): EET19	Abundances (Grouped): P7	Abundances (Grouped): PA121	Abundances (Grouped) CV [%]: CCN51	Abundances (Grouped) CV [%]: EET19	Abundances (Grouped) CV [%]: P7	Abundances (Grouped) CV [%]: PA121	Quan Info	Found in Sample: [S10] F10: Sample, CCN51	Found in Sample: [S11] F11: Sample, CCN51	Found in Sample: [S12] F12: Sample, CCN51	Found in Sample: [S7] F7: Sample, EET19	Found in Sample: [S8] F8: Sample, EET19	Found in Sample: [S9] F9: Sample, EET19	Found in Sample: [S1] F1: Sample, P7
		FALSE	High	[K].KGENDLPGLTDTDKPR.[M]		1.60502e-05	0.000172895	1	1	22	A0A061E2A5	A0A061E2A5 [148-163]		1	1755.89	0.925	0.79	0.969	1.047	1.163	1.08	0.993228	0.885493	0.985141	0.998159	0.930808	0.963564	50.47	50.47	50.47	17.31	24.19	21.61	108.6	100.5	85.7	105.2	49.68	8.79	22.41	18.82		High	High	High	High	High	High	High
		FALSE	High	[K].RISQEVVGDALGEEFK.[G]		1.99107e-05	0.000172895	1	1	9	A0A061E2A5	A0A061E2A5 [31-46]		1	1776.91	4.181	1.173	1.027	0.222	4.097	1.017	0.00110575	0.999619	0.975911	0.0149987	0.026448	0.983641	70.17	41.81	41.81	43.07	36.06	20.61	50	240.1	58.6	51.3	30.84	70.55	8.92	15.3		High	High	High	High	High	High	Peak Found
		FALSE	High	[K].KLEIDDDQK.[L]		0.000640698	0.000245209	2	3	4	A0A061E2A5; A0A061DJA9	A0A061E2A5 [15-23]; A0A061DJA9 [15-23]		1	1103.56	0.455	0.01	0.572	1.1	100	100	0.221081	1.09046e-16	0.552732	0.998434	8.18243e-17	1.2905e-16	20.41		2.25	42.67			197.3	89.8		112.8		77.88		80.21	Shared	Not Found	High	Not Found	High	Peak Found	Peak Found	Not Found
		FALSE	High	[K].FNIANPTTGCQK.[K]	1xCarbamidomethyl [C10]	0.00797084	0.000406189	2	3	6	A0A061E2A5; A0A061DJA9	A0A061E2A5 [3-14]; A0A061DJA9 [3-14]		0	1350.65	0.923	1.725	1.462	1.649	0.554	0.865	0.99647	0.799744	0.849576	0.798623	0.813879	0.982847	24.14	25.16	23.77	10.41	30.3	30.3	79.5	73.4	132.5	114.6	26.35	4.27	24.3	10.09	Shared	Peak Found	Peak Found	Peak Found	High	High	High	Peak Found
		FALSE	High	[K].KLEIDDDQKLR.[A]		0.00755441	0.000406189	2	3	6	A0A061E2A5; A0A061DJA9	A0A061E2A5 [15-25]; A0A061DJA9 [15-25]		2	1372.74	0.966	0.952	1.558	1.609	1.014	1.473	0.990562	0.948702	0.892491	0.865801	0.954023	0.550907	17.95	38.98	14.78	29.37	41.52	52.32	94.6	81.5	76.5	147.4	13.08	16.21	46.31	20.82	Shared	High	Peak Found	Peak Found	Peak Found	Peak Found	High	Peak Found
		FALSE	High	[R].LVTPLTLQRK.[R]		0.0072703	0.000406189	2	4	19	A0A061E2A5; A0A061DJA9	A0A061E2A5 [213-222]; A0A061DJA9 [183-192]		1	1168.74	0.858	0.826	0.99	1.106	1.069	1.182	0.898489	0.894363	0.992791	0.97594	0.975661	0.905382	19.88	28.95	35.67	11.69	10.83	15.53	114.9	93.7	87.7	103.7	33.63	6.69	9.3	11.13	Shared	High	High	High	High	High	High	High
		FALSE	High	[K].RISQEVVGDALGEEFKGYVFK.[I]		0.0148076	0.000865508	1	1	9	A0A061E2A5	A0A061E2A5 [31-51]		2	2371.23	0.629	0.575	0.762	1.073	1.351	1.431	0.79332	0.49748	0.902515	0.994305	0.831905	0.592774	49.43	80.3	39.37	41.04	77.44	82.93	126	97.9	72.5	103.7	38.99	40.39	76.84	22.73		High	High	Not Found	High	High	High	Peak Found
		FALSE	High	[K].QGVLTPGR.[V]		0.0165996	0.000865508	2	4	11	A0A061E2A5; A0A061DJA9	A0A061E2A5 [65-72]; A0A061DJA9 [65-72]		0	827.473	0.826	1.507	0.778	0.886	0.548	0.486	0.966269	0.93398	0.908621	0.931942	0.832361	0.316434	13.29	47.09	94.95	94.71	47.44	91.75	93.9	82.5	150.5	73.1	11.12	13.42	46.95	99.29	Shared	High	High	High	High	High	Not Found	High
		FALSE	High	[R].LVTPLTLQR.[K]		0.0206905	0.00101786	2	4	5	A0A061E2A5; A0A061DJA9	A0A061E2A5 [213-221]; A0A061DJA9 [183-191]		0	1040.65	1.303	0.841	0.869	0.629	1.612	1.025	0.87974	0.924278	0.955728	0.735014	0.687866	0.981017	31.67	37.63	31.92	21.79	11.41	25.26	100.9	131.5	84.8	82.7	30.74	4.73	10.84	22.93	Shared	Peak Found	Peak Found	Peak Found	High	High	High	Peak Found
		FALSE	High	[K].LEIDDDQKLR.[A]		0.117767	0.00948848	2	3	1	A0A061E2A5; A0A061DJA9	A0A061E2A5 [16-25]; A0A061DJA9 [16-25]		1	1244.65	0.903	0.26	0.605	0.653	3.468	2.358	0.974353	0.00587662	0.767464	0.829083	0.0408187	0.0186085	11.57	7.43	19.61	17.72	10.74	24.42	148.5	130.9	40.6	80	8.87	7.52	10.58	16.45	Shared	Peak Found	Peak Found	Peak Found	Peak Found	High	Peak Found	Peak Found
FALSE	High	Master Protein	A0A061FVC9	40S ribosomal protein S7 OS=Theobroma cacao OX=3641 GN=TCM_012365 PE=3 SV=1	0	24.57	33	4	59	4	191	22.1	9.77	251.83	4	protein metabolism;RNA metabolism OR transcription;other metabolic processes;other biological processes	cytosol;translational apparatus;other cell component	other molecular function	Pf01251	18604142	A0A061FVC9; tcc:18604142		0	0	1.115	0.882	0.846	0.844	1.174	0.909	0.16	-0.18	-0.24	-0.24	0.23	-0.14	0.699585	0.49654	0.545616	0.607952	0.5742	0.817771	0.987013	0.930785	0.958774	0.942669	0.963319	0.970621	35.75
	Checked	Protein Group ID	# Proteins	# Unique Peptides	# Peptides	# PSMs	Group Description	Found in Sample: [S10] F10: Sample, CCN51	Found in Sample: [S11] F11: Sample, CCN51	Found in Sample: [S12] F12: Sample, CCN51	Found in Sample: [S7] F7: Sample, EET19	Found in Sample: [S8] F8: Sample, EET19	Found in Sample: [S9] F9: Sample, EET19	Found in Sample: [S1] F1: Sample, P7	Found in Sample: [S2] F2: Sample, P7	Found in Sample: [S3] F3: Sample, P7	Found in Sample: [S4] F4: Sample, PA121	Found in Sample: [S5] F5: Sample, PA121	Found in Sample: [S6] F6: Sample, PA121
	FALSE	2099	1	4	4	59	[Master Protein] 40S ribosomal protein S7 OS=Theobroma cacao OX=3641 GN=TCM_012365 PE=3 SV=1	High	High	High	High	High	High	High	High	High	High	High	High
		Checked	Confidence	Annotated Sequence	Modifications	Qvality PEP	Qvality q-value	# Protein Groups	# Proteins	# PSMs	Master Protein Accessions	Positions in Master Proteins	Modifications in Master Proteins	# Missed Cleavages	Theo. MH+ [Da]	Abundance Ratio: (EET19) / (CCN51)	Abundance Ratio: (P7) / (CCN51)	Abundance Ratio: (PA121) / (CCN51)	Abundance Ratio: (PA121) / (EET19)	Abundance Ratio: (EET19) / (P7)	Abundance Ratio: (PA121) / (P7)	Abundance Ratio Adj. P-Value: (EET19) / (CCN51)	Abundance Ratio Adj. P-Value: (P7) / (CCN51)	Abundance Ratio Adj. P-Value: (PA121) / (CCN51)	Abundance Ratio Adj. P-Value: (PA121) / (EET19)	Abundance Ratio Adj. P-Value: (EET19) / (P7)	Abundance Ratio Adj. P-Value: (PA121) / (P7)	Abundance Ratio Variability [%]: (EET19) / (CCN51)	Abundance Ratio Variability [%]: (P7) / (CCN51)	Abundance Ratio Variability [%]: (PA121) / (CCN51)	Abundance Ratio Variability [%]: (PA121) / (EET19)	Abundance Ratio Variability [%]: (EET19) / (P7)	Abundance Ratio Variability [%]: (PA121) / (P7)	Abundances (Grouped): CCN51	Abundances (Grouped): EET19	Abundances (Grouped): P7	Abundances (Grouped): PA121	Abundances (Grouped) CV [%]: CCN51	Abundances (Grouped) CV [%]: EET19	Abundances (Grouped) CV [%]: P7	Abundances (Grouped) CV [%]: PA121	Quan Info	Found in Sample: [S10] F10: Sample, CCN51	Found in Sample: [S11] F11: Sample, CCN51	Found in Sample: [S12] F12: Sample, CCN51	Found in Sample: [S7] F7: Sample, EET19	Found in Sample: [S8] F8: Sample, EET19	Found in Sample: [S9] F9: Sample, EET19	Found in Sample: [S1] F1: Sample, P7
		FALSE	High	[R].TLTAVHEAMLEDIVLPAEIVGK.[R]		1.32531e-06	0.000172895	1	1	22	A0A061FVC9	A0A061FVC9 [118-139]		0	2349.27	1.169	1.058	0.916	0.828	1.212	0.933	0.948436	0.993093	0.97786	0.938681	0.904943	0.998327	49.81	32.49	48.07	40.46	16.83	33.79	94.9	111	100.4	93.7	36.39	18.43	19.2	31.93		High	High	High	High	High	High	High
		FALSE	High	[K].DKDAEPTEFEESVAQAFVDLENINQDLK.[S]		6.14352e-08	0.000172895	1	1	14	A0A061FVC9	A0A061FVC9 [11-38]		1	3194.5	1.115	0.799	0.552	0.495	1.396	0.669	0.986948	0.885306	0.610986	0.431325	0.756022	0.80847	25.72	31.12	31.12	16.29	10.84	14.68	115.4	128.7	92.2	63.7	27.21		12.94	11.84		High	High	High	High	High	High	Peak Found
		FALSE	High	[K].IHKDKDAEPTEFEESVAQAFVDLENINQDLK.[S]		0.00337377	0.000245209	1	1	2	A0A061FVC9	A0A061FVC9 [8-38]		2	3572.74	0.01	0.01	0.01				9.47864e-17	1.09046e-16	1.00965e-16										400									High	High	Not Found	Not Found	Not Found	Not Found	Not Found
		FALSE	High	[K].LETFAAVYRK.[L]		0.0124243	0.000499072	1	1	21	A0A061FVC9	A0A061FVC9 [167-176]		1	1197.66	1.011	0.882	1.091	0.968	1.145	1.113	0.997291	0.932654	0.986924	0.998159	0.958796	0.951498	23.09	23.78	35.99	15.28	14.79	19.1	109.8	98.8	95.8	95.6	29.39	10.3	10.13	17.67		Peak Found	Peak Found	High	High	High	High	Peak Found
FALSE	High	Master Protein	A0A061EHU8	40S ribosomal protein S7 OS=Theobroma cacao OX=3641 GN=TCM_019441 PE=3 SV=1	0	28.644	47	5	63	5	191	22.2	9.72	198.98	5	protein metabolism;RNA metabolism OR transcription;other metabolic processes;other biological processes	cytosol;translational apparatus;other cell component	other molecular function	Pf01251		A0A061EHU8		0	0	0.953	0.9	1.06	0.923	1.248	1.277	-0.07	-0.15	0.08	-0.11	0.32	0.35	0.901677	0.533232	0.99124	0.752438	0.490394	0.190849	0.994486	0.937461	0.999255	0.966272	0.942912	0.672234	33.3
	Checked	Protein Group ID	# Proteins	# Unique Peptides	# Peptides	# PSMs	Group Description	Found in Sample: [S10] F10: Sample, CCN51	Found in Sample: [S11] F11: Sample, CCN51	Found in Sample: [S12] F12: Sample, CCN51	Found in Sample: [S7] F7: Sample, EET19	Found in Sample: [S8] F8: Sample, EET19	Found in Sample: [S9] F9: Sample, EET19	Found in Sample: [S1] F1: Sample, P7	Found in Sample: [S2] F2: Sample, P7	Found in Sample: [S3] F3: Sample, P7	Found in Sample: [S4] F4: Sample, PA121	Found in Sample: [S5] F5: Sample, PA121	Found in Sample: [S6] F6: Sample, PA121
	FALSE	212	3	5	5	63	[Master Protein] 40S ribosomal protein S7 OS=Theobroma cacao OX=3641 GN=TCM_019441 PE=3 SV=1	High	High	High	High	High	High	High	High	High	High	High	High
		Checked	Confidence	Annotated Sequence	Modifications	Qvality PEP	Qvality q-value	# Protein Groups	# Proteins	# PSMs	Master Protein Accessions	Positions in Master Proteins	Modifications in Master Proteins	# Missed Cleavages	Theo. MH+ [Da]	Abundance Ratio: (EET19) / (CCN51)	Abundance Ratio: (P7) / (CCN51)	Abundance Ratio: (PA121) / (CCN51)	Abundance Ratio: (PA121) / (EET19)	Abundance Ratio: (EET19) / (P7)	Abundance Ratio: (PA121) / (P7)	Abundance Ratio Adj. P-Value: (EET19) / (CCN51)	Abundance Ratio Adj. P-Value: (P7) / (CCN51)	Abundance Ratio Adj. P-Value: (PA121) / (CCN51)	Abundance Ratio Adj. P-Value: (PA121) / (EET19)	Abundance Ratio Adj. P-Value: (EET19) / (P7)	Abundance Ratio Adj. P-Value: (PA121) / (P7)	Abundance Ratio Variability [%]: (EET19) / (CCN51)	Abundance Ratio Variability [%]: (P7) / (CCN51)	Abundance Ratio Variability [%]: (PA121) / (CCN51)	Abundance Ratio Variability [%]: (PA121) / (EET19)	Abundance Ratio Variability [%]: (EET19) / (P7)	Abundance Ratio Variability [%]: (PA121) / (P7)	Abundances (Grouped): CCN51	Abundances (Grouped): EET19	Abundances (Grouped): P7	Abundances (Grouped): PA121	Abundances (Grouped) CV [%]: CCN51	Abundances (Grouped) CV [%]: EET19	Abundances (Grouped) CV [%]: P7	Abundances (Grouped) CV [%]: PA121	Quan Info	Found in Sample: [S10] F10: Sample, CCN51	Found in Sample: [S11] F11: Sample, CCN51	Found in Sample: [S12] F12: Sample, CCN51	Found in Sample: [S7] F7: Sample, EET19	Found in Sample: [S8] F8: Sample, EET19	Found in Sample: [S9] F9: Sample, EET19	Found in Sample: [S1] F1: Sample, P7
		FALSE	High	[R].TLTAVHEAMLEDMVHPAEIVGK.[R]		7.71723e-05	0.000172895	1	2	18	A0A061EHU8	A0A061EHU8 [118-139]		0	2391.2	0.9	0.605	0.709	0.696	1.597	1.112	0.986255	0.571394	0.862881	0.838561	0.729078	0.937692	23.24	67.23	62.89	82.98	61.45	52.3	118.9	121	75.8	84.3	33.69	40.59	53.8	68.68		High	High	High	High	High	High	High
		FALSE	High	[K].DKDAEPTEFEETVAQALFDLENTNQDFK.[A]		0.00020991	0.000172895	1	1	8	A0A061EHU8	A0A061EHU8 [11-38]		1	3244.48																											No Quan Values	Not Found	Not Found	Not Found	High	High	Not Found	High
		FALSE	High	[K].AELQDLYINSAVQMDVSGNRK.[A]		4.29926e-05	0.000172895	1	3	8	A0A061EHU8	A0A061EHU8 [39-59]		1	2351.17	1.219	1.202	0.01	0.01	0.981	0.01	0.922902	0.998474	1.00965e-16	8e-17	0.960729	1.2905e-16	50.36	44.34			28.33		137.8	121.1	141.1		40	24.97	24.87			High	High	High	Peak Found	Peak Found	High	Peak Found
		FALSE	High	[K].LETFAGVYRK.[L]		0.00473066	0.000342638	1	2	23	A0A061EHU8	A0A061EHU8 [167-176]		1	1183.65	0.906	0.849	0.854	0.929	1.25	1.172	0.990562	0.928298	0.957431	0.971407	0.905299	0.935343	15.64	42.22	20.16	10.9	15.64	20.16	117	101.7	81.4	99.9	29.28	5.92	18.32	8.77		High	High	High	High	High	High	High
		FALSE	High	[K].AVVIYVPYR.[L]		0.0200722	0.00101786	1	3	6	A0A061EHU8	A0A061EHU8 [60-68]		0	1079.62	1.353	0.91	1.231	1.233	1.038	1.285	0.829616	0.932654	0.986431	0.987885	0.955769	0.867767	44.83	14.19	20.34	26.3	22.34	8.5	99.6	94	90.6	115.9	32.8	33.38	5.33	8.78		High	High	Peak Found	Peak Found	Peak Found	Peak Found	High
FALSE	High	Master Protein	A0A061DNZ6	40S ribosomal protein S8 OS=Theobroma cacao OX=3641 GN=TCM_002739 PE=3 SV=1	0	125.918	60	16	228	6	219	24.8	10.4	758.46	16	protein metabolism;RNA metabolism OR transcription;other metabolic processes	cytosol;translational apparatus	other molecular function	Pf01201	18612677	A0A061DNZ6; tcc:18612677		0	12	1.276	0.908	1.002	0.804	1.41	1.168	0.35	-0.14	0	-0.32	0.5	0.22	0.411451	0.549619	0.885687	0.533999	0.346559	0.366871	0.881269	0.93935	0.977303	0.939481	0.870069	0.845645	29.29
	Checked	Protein Group ID	# Proteins	# Unique Peptides	# Peptides	# PSMs	Group Description	Found in Sample: [S10] F10: Sample, CCN51	Found in Sample: [S11] F11: Sample, CCN51	Found in Sample: [S12] F12: Sample, CCN51	Found in Sample: [S7] F7: Sample, EET19	Found in Sample: [S8] F8: Sample, EET19	Found in Sample: [S9] F9: Sample, EET19	Found in Sample: [S1] F1: Sample, P7	Found in Sample: [S2] F2: Sample, P7	Found in Sample: [S3] F3: Sample, P7	Found in Sample: [S4] F4: Sample, PA121	Found in Sample: [S5] F5: Sample, PA121	Found in Sample: [S6] F6: Sample, PA121
	FALSE	2106	3	6	16	228	[Master Protein] 40S ribosomal protein S8 OS=Theobroma cacao OX=3641 GN=TCM_002739 PE=3 SV=1	High	High	High	High	High	High	High	High	High	High	High	High
		Checked	Confidence	Annotated Sequence	Modifications	Qvality PEP	Qvality q-value	# Protein Groups	# Proteins	# PSMs	Master Protein Accessions	Positions in Master Proteins	Modifications in Master Proteins	# Missed Cleavages	Theo. MH+ [Da]	Abundance Ratio: (EET19) / (CCN51)	Abundance Ratio: (P7) / (CCN51)	Abundance Ratio: (PA121) / (CCN51)	Abundance Ratio: (PA121) / (EET19)	Abundance Ratio: (EET19) / (P7)	Abundance Ratio: (PA121) / (P7)	Abundance Ratio Adj. P-Value: (EET19) / (CCN51)	Abundance Ratio Adj. P-Value: (P7) / (CCN51)	Abundance Ratio Adj. P-Value: (PA121) / (CCN51)	Abundance Ratio Adj. P-Value: (PA121) / (EET19)	Abundance Ratio Adj. P-Value: (EET19) / (P7)	Abundance Ratio Adj. P-Value: (PA121) / (P7)	Abundance Ratio Variability [%]: (EET19) / (CCN51)	Abundance Ratio Variability [%]: (P7) / (CCN51)	Abundance Ratio Variability [%]: (PA121) / (CCN51)	Abundance Ratio Variability [%]: (PA121) / (EET19)	Abundance Ratio Variability [%]: (EET19) / (P7)	Abundance Ratio Variability [%]: (PA121) / (P7)	Abundances (Grouped): CCN51	Abundances (Grouped): EET19	Abundances (Grouped): P7	Abundances (Grouped): PA121	Abundances (Grouped) CV [%]: CCN51	Abundances (Grouped) CV [%]: EET19	Abundances (Grouped) CV [%]: P7	Abundances (Grouped) CV [%]: PA121	Quan Info	Found in Sample: [S10] F10: Sample, CCN51	Found in Sample: [S11] F11: Sample, CCN51	Found in Sample: [S12] F12: Sample, CCN51	Found in Sample: [S7] F7: Sample, EET19	Found in Sample: [S8] F8: Sample, EET19	Found in Sample: [S9] F9: Sample, EET19	Found in Sample: [S1] F1: Sample, P7
		FALSE	High	[R].ILDVVYNASNNELVR.[T]		4.75633e-06	0.000172895	2	3	20	A0A061FCJ3; A0A061DNZ6	A0A061FCJ3 [79-93]; A0A061DNZ6 [79-93]		0	1718.91	1.408	0.8	1.121	0.796	1.76	1.373	0.832893	0.894653	0.976728	0.956997	0.655965	0.706867	13.16	16.94	17.34	19.76	19.99	6.04	89.5	124.3	78.5	107.7	15.27	17.72	11.57	10.47	Shared	High	High	High	High	High	High	High
		FALSE	High	[R].LDTGNYSWGSEAVTRK.[T]		1.00358e-05	0.000172895	2	3	24	A0A061FCJ3; A0A061DNZ6	A0A061FCJ3 [61-76]; A0A061DNZ6 [61-76]		1	1783.86	1.29	0.79	0.969	0.633	1.634	1.065	0.930715	0.868894	0.986431	0.83282	0.745281	0.973506	44.77	44.29	45.07	23.2	4.33	22.36	98.8	127.4	78.1	95.7	35.5	11.25	9.48	11.57	Shared	High	High	High	High	High	High	High
		FALSE	High	[R].LDTGNYSWGSEAVTR.[K]		2.13594e-06	0.000172895	2	3	12	A0A061FCJ3; A0A061DNZ6	A0A061FCJ3 [61-75]; A0A061DNZ6 [61-75]		0	1655.77	1.463	1.525	1.981	1.355	1.058	1.326	0.704771	0.935003	0.612289	0.95206	0.970503	0.784569	25.67	21.88	23.94	11.77	17.82	16.65	66.5	97.3	104.5	131.8	20.27	16	14.32	9.95	Shared	High	High	High	High	High	High	High
		FALSE	High	[K].LDAHIEEQFGAGR.[L]		1.16164e-05	0.000172895	1	2	25	A0A061DNZ6	A0A061DNZ6 [164-176]		0	1442.7	1.191	0.84	0.959	0.823	1.422	1.161	0.958412	0.92058	0.994589	0.957836	0.841619	0.935343	6.71	9.55	7.03	3.24	3.76	2.77	100.6	119.8	83.1	96.5	22.47	1.84	4.02	2.65		High	High	High	High	Peak Found	High	High
		FALSE	High	[K].KEATEEGEGVAEETKK.[S]		8.8641e-05	0.000172895	1	1	16	A0A061DNZ6	A0A061DNZ6 [132-147]		2	1734.84	0.872	0.875	0.715	0.82	0.996	0.816	0.973533	0.933824	0.842815	0.920462	0.990232	0.951813	36.73	29.32	29.32	37.7	33.06	24.74	105.4	111.1	103	80.5	16.61	78.29	76.5	75.7		High	High	High	High	High	Peak Found	High
		FALSE	High	[K].TRILDVVYNASNNELVR.[T]		4.75633e-06	0.000172895	2	3	15	A0A061FCJ3; A0A061DNZ6	A0A061FCJ3 [77-93]; A0A061DNZ6 [77-93]		1	1976.06	1.106	1.014	1.116	1.046	0.964	1.078	0.983019	0.983019	0.975765	0.990853	0.995134	0.973577	21.98	19.14	21.73	20.7	9.7	18.16	97.9	95.7	99.3	107.1	17.24	17.87	1.21	14.54	Shared	High	High	High	High	High	High	Peak Found
		FALSE	High	[K].QWYLQHYGVDIGRK.[K]	1xGln->pyro-Glu [N-Term]	0.000315637	0.000172895	2	3	8	A0A061FCJ3; A0A061DNZ6	A0A061FCJ3 [112-125]; A0A061DNZ6 [112-125]		1	1745.88	1.354	0.947	1.262	0.932	1.43	1.335	0.787974	0.948702	0.969374	0.956696	0.782119	0.756704	23.03	24.48	25.39	13.56	12.9	6.02	87.7	118.7	83	110.6	21.89	13.34	5.18	4.57	Shared	High	Peak Found	Peak Found	Peak Found	High	Peak Found	High
		FALSE	High	[K].QWYLQHYGVDIGR.[K]		3.54664e-05	0.000172895	2	3	14	A0A061FCJ3; A0A061DNZ6	A0A061FCJ3 [112-124]; A0A061DNZ6 [112-124]		0	1634.81	1.531	0.989	1.152	0.753	1.357	1.092	0.704887	0.979943	0.9754	0.886818	0.842369	0.960909	19.83	29.22	13.29	19.83	18.28	25.92	78.2	130.8	96.4	94.6	22.52	7.14	22.17	17.28	Shared	High	High	High	High	High	High	High
		FALSE	High	[K].QWYLQHYGVDIGR.[K]	1xGln->pyro-Glu [N-Term]	0.000456682	0.000172895	2	3	8	A0A061FCJ3; A0A061DNZ6	A0A061FCJ3 [112-124]; A0A061DNZ6 [112-124]		0	1617.78	3.288	0.428	0.13	0.034	7.69	0.319	0.00688735	0.164253	3.03697e-05	8.19247e-11	0.000341445	0.0175874	46.06	7.4	14.08	39.9	48.42	1.31	82.4	271.1	35.2	11.2	7.05	43.9		21.4	Shared	High	High	Not Found	Not Found	High	High	Not Found
		FALSE	High	[R].ALRLDTGNYSWGSEAVTRK.[T]		2.82067e-07	0.000172895	2	3	19	A0A061FCJ3; A0A061DNZ6	A0A061FCJ3 [58-76]; A0A061DNZ6 [58-76]		2	2124.08	2.379	1.667	2.024	0.88	1.276	1.122	0.0795303	0.814002	0.461748	0.983503	0.923222	0.959592	90.3	90.92	88.34	12.12	19.42	19.42	56.6	134.6	94.3	114.5	77.67	21.66	7.31	16.75	Shared	High	High	High	High	High	High	High
		FALSE	High	[K].SAIVQVDAAPFK.[Q]		0.000905761	0.000245209	2	3	13	A0A061FCJ3; A0A061DNZ6	A0A061FCJ3 [100-111]; A0A061DNZ6 [100-111]		0	1245.68	1.096	0.869	0.915	0.821	1.347	1.057	0.99647	0.9173	0.971372	0.938604	0.854113	0.975835	6.85	20.98	20.5	9.09	6.99	9.48	108.4	113.7	84.4	93.4	15.79	2.81	7.36	6.62	Shared	High	High	High	High	High	High	High
		FALSE	High	[R].ALRLDTGNYSWGSEAVTR.[K]		0.00224473	0.000245209	2	3	11	A0A061FCJ3; A0A061DNZ6	A0A061FCJ3 [58-75]; A0A061DNZ6 [58-75]		1	1995.99	1.418	0.951	1.172	0.767	1.49	1.137	0.800553	0.948702	0.986431	0.872538	0.736358	0.959592	34.08	28.1	29.79	20.93	22.99	19.91	87.9	124.7	83.6	103.8	24.94	9.66	18.03	15.24	Shared	Peak Found	High	High	Peak Found	High	High	High
		FALSE	High	[K].KEATEEGEGVAEETK.[K]		0.00135124	0.000245209	1	1	13	A0A061DNZ6	A0A061DNZ6 [132-146]		1	1606.74	1.104	0.945	0.852	0.725	1.093	0.837	0.949294	0.952376	0.938562	0.835911	0.908742	0.981017	24.84	45.43	29.78	21.06	26.31	54.93	107.3	110.8	101.4	80.4	21.16	12.96	83.6	21.76		Peak Found	High	High	High	Peak Found	Not Found	High
		FALSE	High	[R].ADGYILEGKELEFYTK.[K]		0.00364326	0.000342638	1	2	7	A0A061DNZ6	A0A061DNZ6 [191-206]		1	1875.94	1.158	1.391	0.866	0.701	1.058	0.742	0.954915	0.960369	0.940653	0.781518	0.946652	0.896703	40.23	98.63	41.78	33.92	96.69	98.63	81.7	120.3	113.7	84.4	35.87	34.24	93.87	27.44		Peak Found	Peak Found	High	High	Peak Found	High	Peak Found
		FALSE	High	[K].QWYLQHYGVDIGRK.[K]		0.0508447	0.00406083	2	3	1	A0A061FCJ3; A0A061DNZ6	A0A061FCJ3 [112-125]; A0A061DNZ6 [112-125]		1	1762.9	100	100	100	0.732	1.454	0.977	9.47864e-17	1.09046e-16	1.00965e-16	0.873724	0.793438	0.986242				0.45	20.55	13.06		161.1	120.8	118		17.26	12.41		Shared	Not Found	Not Found	Not Found	Peak Found	High	Peak Found	Peak Found
		FALSE	High	[R].LLACISSRPGQCGR.[A]	2xCarbamidomethyl [C4; C12]	0.0519813	0.00406083	2	3	14	A0A061FCJ3; A0A061DNZ6	A0A061FCJ3 [180-193]; A0A061DNZ6 [177-190]		0	1574.79	1.38	0.892	1.103	0.799	1.546	1.236	0.865674	0.932532	0.976728	0.957775	0.793639	0.892678	21.1	20.9	21.1	2.15	6.61	4.71	91.4	126.1	81.6	100.8	21.12	4.85	8.22	0.9	Shared	High	High	High	High	High	High	High
		FALSE	High	[K].ELEFYTK.[K]		0.0921288	0.0075408	1	2	5	A0A061DNZ6	A0A061DNZ6 [200-206]		0	929.461																											Not Reliable	High	Not Found	Not Found	Not Found	Not Found	High	Not Found
		FALSE	High	[KR].YELGRQPANTK.[SL]		0.097497	0.00806606	1	3	3	A0A061DNZ6	A0A061DNZ6 [27-37]		1	1276.66	1.036	0.455	0.487	0.509	2.153	1.002	0.9876	0.21319	0.279503	0.534381	0.307447	0.976838	35.15	34.41	50.93	49.97	25.67	46.23	129.8	144.5	59	66.7	32.28	23.21	17.19	48.18		High	Peak Found	Peak Found	High	High	Peak Found	Peak Found
FALSE	High	Master Protein	A0A061FCJ3	40S ribosomal protein S8 OS=Theobroma cacao OX=3641 GN=TCM_030748 PE=3 SV=1	0	132.792	60	15	243	5	220	24.8	10.43	861.27	15	protein metabolism;RNA metabolism OR transcription;other metabolic processes	cytosol;translational apparatus	other molecular function	Pf01201	18593383	A0A061FCJ3; tcc:18593383		0	0	1.177	1.025	1.344	1.057	1.179	1.207	0.24	0.04	0.43	0.08	0.24	0.27	0.57437	0.799095	0.509877	0.985981	0.568173	0.291731	0.95299	0.971388	0.958774	0.998106	0.96254	0.798341	37.36
	Checked	Protein Group ID	# Proteins	# Unique Peptides	# Peptides	# PSMs	Group Description	Found in Sample: [S10] F10: Sample, CCN51	Found in Sample: [S11] F11: Sample, CCN51	Found in Sample: [S12] F12: Sample, CCN51	Found in Sample: [S7] F7: Sample, EET19	Found in Sample: [S8] F8: Sample, EET19	Found in Sample: [S9] F9: Sample, EET19	Found in Sample: [S1] F1: Sample, P7	Found in Sample: [S2] F2: Sample, P7	Found in Sample: [S3] F3: Sample, P7	Found in Sample: [S4] F4: Sample, PA121	Found in Sample: [S5] F5: Sample, PA121	Found in Sample: [S6] F6: Sample, PA121
	FALSE	1752	1	5	15	243	[Master Protein] 40S ribosomal protein S8 OS=Theobroma cacao OX=3641 GN=TCM_030748 PE=3 SV=1	High	High	High	High	High	High	High	High	High	High	High	High
		Checked	Confidence	Annotated Sequence	Modifications	Qvality PEP	Qvality q-value	# Protein Groups	# Proteins	# PSMs	Master Protein Accessions	Positions in Master Proteins	Modifications in Master Proteins	# Missed Cleavages	Theo. MH+ [Da]	Abundance Ratio: (EET19) / (CCN51)	Abundance Ratio: (P7) / (CCN51)	Abundance Ratio: (PA121) / (CCN51)	Abundance Ratio: (PA121) / (EET19)	Abundance Ratio: (EET19) / (P7)	Abundance Ratio: (PA121) / (P7)	Abundance Ratio Adj. P-Value: (EET19) / (CCN51)	Abundance Ratio Adj. P-Value: (P7) / (CCN51)	Abundance Ratio Adj. P-Value: (PA121) / (CCN51)	Abundance Ratio Adj. P-Value: (PA121) / (EET19)	Abundance Ratio Adj. P-Value: (EET19) / (P7)	Abundance Ratio Adj. P-Value: (PA121) / (P7)	Abundance Ratio Variability [%]: (EET19) / (CCN51)	Abundance Ratio Variability [%]: (P7) / (CCN51)	Abundance Ratio Variability [%]: (PA121) / (CCN51)	Abundance Ratio Variability [%]: (PA121) / (EET19)	Abundance Ratio Variability [%]: (EET19) / (P7)	Abundance Ratio Variability [%]: (PA121) / (P7)	Abundances (Grouped): CCN51	Abundances (Grouped): EET19	Abundances (Grouped): P7	Abundances (Grouped): PA121	Abundances (Grouped) CV [%]: CCN51	Abundances (Grouped) CV [%]: EET19	Abundances (Grouped) CV [%]: P7	Abundances (Grouped) CV [%]: PA121	Quan Info	Found in Sample: [S10] F10: Sample, CCN51	Found in Sample: [S11] F11: Sample, CCN51	Found in Sample: [S12] F12: Sample, CCN51	Found in Sample: [S7] F7: Sample, EET19	Found in Sample: [S8] F8: Sample, EET19	Found in Sample: [S9] F9: Sample, EET19	Found in Sample: [S1] F1: Sample, P7
		FALSE	High	[R].ILDVVYNASNNELVR.[T]		4.75633e-06	0.000172895	2	3	20	A0A061FCJ3; A0A061DNZ6	A0A061FCJ3 [79-93]; A0A061DNZ6 [79-93]		0	1718.91	1.408	0.8	1.121	0.796	1.76	1.373	0.832893	0.894653	0.976728	0.956997	0.655965	0.706867	13.16	16.94	17.34	19.76	19.99	6.04	89.5	124.3	78.5	107.7	15.27	17.72	11.57	10.47	Shared	High	High	High	High	High	High	High
		FALSE	High	[R].LDTGNYSWGSEAVTRK.[T]		1.00358e-05	0.000172895	2	3	24	A0A061FCJ3; A0A061DNZ6	A0A061FCJ3 [61-76]; A0A061DNZ6 [61-76]		1	1783.86	1.29	0.79	0.969	0.633	1.634	1.065	0.930715	0.868894	0.986431	0.83282	0.745281	0.973506	44.77	44.29	45.07	23.2	4.33	22.36	98.8	127.4	78.1	95.7	35.5	11.25	9.48	11.57	Shared	High	High	High	High	High	High	High
		FALSE	High	[R].LDTGNYSWGSEAVTR.[K]		2.13594e-06	0.000172895	2	3	12	A0A061FCJ3; A0A061DNZ6	A0A061FCJ3 [61-75]; A0A061DNZ6 [61-75]		0	1655.77	1.463	1.525	1.981	1.355	1.058	1.326	0.704771	0.935003	0.612289	0.95206	0.970503	0.784569	25.67	21.88	23.94	11.77	17.82	16.65	66.5	97.3	104.5	131.8	20.27	16	14.32	9.95	Shared	High	High	High	High	High	High	High
		FALSE	High	[K].LDSHIEEQFGSGR.[L]		2.47234e-06	0.000172895	1	1	18	A0A061FCJ3	A0A061FCJ3 [167-179]		0	1474.69	1.173	0.99	1.233	1.069	1.173	1.266	0.986948	0.970567	0.97102	0.994305	0.927306	0.798289	11.57	10.73	14.27	13.01	3.41	13.01	90.5	106.2	89.7	113.5	15.44	3.39	4.04	13.79		High	High	High	High	High	High	High
		FALSE	High	[K].KEGGEDGEIATEEVKK.[S]		4.11695e-08	0.000172895	1	1	39	A0A061FCJ3	A0A061FCJ3 [135-150]		2	1718.84	0.954	0.917	0.862	0.911	1.036	0.96	0.964604	0.943777	0.961146	0.988367	0.977051	0.999982	30.84	30.2	20.53	7.32	5.08	5.87	107.8	102.8	96.6	92.8	23.71	10.75	10.39	7.79		High	High	High	High	High	High	High
		FALSE	High	[K].TRILDVVYNASNNELVR.[T]		4.75633e-06	0.000172895	2	3	15	A0A061FCJ3; A0A061DNZ6	A0A061FCJ3 [77-93]; A0A061DNZ6 [77-93]		1	1976.06	1.106	1.014	1.116	1.046	0.964	1.078	0.983019	0.983019	0.975765	0.990853	0.995134	0.973577	21.98	19.14	21.73	20.7	9.7	18.16	97.9	95.7	99.3	107.1	17.24	17.87	1.21	14.54	Shared	High	High	High	High	High	High	Peak Found
		FALSE	High	[K].QWYLQHYGVDIGRK.[K]	1xGln->pyro-Glu [N-Term]	0.000315637	0.000172895	2	3	8	A0A061FCJ3; A0A061DNZ6	A0A061FCJ3 [112-125]; A0A061DNZ6 [112-125]		1	1745.88	1.354	0.947	1.262	0.932	1.43	1.335	0.787974	0.948702	0.969374	0.956696	0.782119	0.756704	23.03	24.48	25.39	13.56	12.9	6.02	87.7	118.7	83	110.6	21.89	13.34	5.18	4.57	Shared	High	Peak Found	Peak Found	Peak Found	High	Peak Found	High
		FALSE	High	[K].QWYLQHYGVDIGR.[K]		3.54664e-05	0.000172895	2	3	14	A0A061FCJ3; A0A061DNZ6	A0A061FCJ3 [112-124]; A0A061DNZ6 [112-124]		0	1634.81	1.531	0.989	1.152	0.753	1.357	1.092	0.704887	0.979943	0.9754	0.886818	0.842369	0.960909	19.83	29.22	13.29	19.83	18.28	25.92	78.2	130.8	96.4	94.6	22.52	7.14	22.17	17.28	Shared	High	High	High	High	High	High	High
		FALSE	High	[K].QWYLQHYGVDIGR.[K]	1xGln->pyro-Glu [N-Term]	0.000456682	0.000172895	2	3	8	A0A061FCJ3; A0A061DNZ6	A0A061FCJ3 [112-124]; A0A061DNZ6 [112-124]		0	1617.78	3.288	0.428	0.13	0.034	7.69	0.319	0.00688735	0.164253	3.03697e-05	8.19247e-11	0.000341445	0.0175874	46.06	7.4	14.08	39.9	48.42	1.31	82.4	271.1	35.2	11.2	7.05	43.9		21.4	Shared	High	High	Not Found	Not Found	High	High	Not Found
		FALSE	High	[R].ADGYILEGKELEFYMK.[K]		2.25204e-05	0.000172895	1	1	14	A0A061FCJ3	A0A061FCJ3 [194-209]		1	1905.93	1.769	1.145	2.089	1.18	1.538	1.949	0.464709	0.998474	0.505985	0.9605	0.769992	0.144368	6.33	24.55	21.75	25.45	29.5	20.06	67.5	119.4	72.3	140.9	24.38	22.82	11.2	34.16		High	High	Peak Found	High	High	High	High
		FALSE	High	[R].ALRLDTGNYSWGSEAVTRK.[T]		2.82067e-07	0.000172895	2	3	19	A0A061FCJ3; A0A061DNZ6	A0A061FCJ3 [58-76]; A0A061DNZ6 [58-76]		2	2124.08	2.379	1.667	2.024	0.88	1.276	1.122	0.0795303	0.814002	0.461748	0.983503	0.923222	0.959592	90.3	90.92	88.34	12.12	19.42	19.42	56.6	134.6	94.3	114.5	77.67	21.66	7.31	16.75	Shared	High	High	High	High	High	High	High
		FALSE	High	[K].SAIVQVDAAPFK.[Q]		0.000905761	0.000245209	2	3	13	A0A061FCJ3; A0A061DNZ6	A0A061FCJ3 [100-111]; A0A061DNZ6 [100-111]		0	1245.68	1.096	0.869	0.915	0.821	1.347	1.057	0.99647	0.9173	0.971372	0.938604	0.854113	0.975835	6.85	20.98	20.5	9.09	6.99	9.48	108.4	113.7	84.4	93.4	15.79	2.81	7.36	6.62	Shared	High	High	High	High	High	High	High
		FALSE	High	[R].ALRLDTGNYSWGSEAVTR.[K]		0.00224473	0.000245209	2	3	11	A0A061FCJ3; A0A061DNZ6	A0A061FCJ3 [58-75]; A0A061DNZ6 [58-75]		1	1995.99	1.418	0.951	1.172	0.767	1.49	1.137	0.800553	0.948702	0.986431	0.872538	0.736358	0.959592	34.08	28.1	29.79	20.93	22.99	19.91	87.9	124.7	83.6	103.8	24.94	9.66	18.03	15.24	Shared	Peak Found	High	High	Peak Found	High	High	High
[truncated: 20,924 more rows]
[truncated: 27 more columns]

## Sheet: Table_S2
Table_S2. Proteins genotype-specific obtained from unfermented cocoa beans from four genotypes analyzed by LC-MS/MS.
Accession	Protein Name	Sum PEP Score	Peptides/	MW [kDa]	calc. pI	Abundances				Abundances CV (%)
[truncated: 194 more rows]

## Sheet: Table_S3
Table_S3. Top-ranked proteins based on summed posterior error probability (PEP) obtained from unfermented cocoa beans from four genotypes.
[truncated: 57 more rows]

[truncated: 1 more sheets: Table_S4]
